# Supplementary material for: The metabolic origins of non-photorespiratory CO2 release during photosynthesis: a metabolic flux analysis
Source: Plant Physiol. 2021 Feb 16;186(1):297–314. doi: 10.1093/plphys/kiab076 (PMC8154043; doi:10.1093/plphys/kiab076)
Supplement: kiab076_Supplementary_Data [file kiab076_supplementary_data.zip]

Archive with 2 entries (2 files):
- pp.01790.2020-s01.pdf
- pp.01790.2020-s02.xlsx
