# Supplementary material for: The metabolic origins of non-photorespiratory CO2 release during photosynthesis: a metabolic flux analysis
Source: Plant Physiol. 2021 Feb 16;186(1):297–314. doi: 10.1093/plphys/kiab076 (PMC8154043; doi:10.1093/plphys/kiab076)
Supplement: kiab076_Supplementary_Data [file kiab076_supplementary_data.zip › pp.01790.2020-s02.xlsx]

## Sheet: Supplemental Dataset S1
Supplemental Dataset S1. Estimated flux values and 95% confidence intervals by parameter continuation and Monte Carlo analysis for net and exchange fluxes for unconstrained model. Values are absolute fluxes (µmol metabolites gFW-1 hr-1) based on the measured net CO2 uptake rate. The net flux is the difference between influx and efflux of metabolites moved in or out of the cell. The exchange flux …
					Parameter continuation		Monte Carlo new SE (3035 simulations)
ID	Equation	Type	Value	StdErr	LB	UB	LB	UB
CO2.t	CO2.t -> CO2	Net fluxes	116.966	0.377724	110	130	110	130
CO2_sink	dummy -> Sink	Net fluxes	116.966	0.377724	110	130	110	130
RUBICSO_CO2	RUBP.p + CO2 -> 3PGA.p + 3PGA.p + dummy	Net fluxes	135.189	0.169861	123.432	153.86	126.751	151.857
GAPDH.p	3PGA.p -> TP.p	Net fluxes	286.477	0.215461	244.603	345.594	257.017	315.279
ALD	TP.p + E4P.p -> SBP	Net fluxes	45.6037	0.096455	36.9878	58.5125	39.3055	49.2565
SBP	SBP -> S7P.p	Net fluxes	45.6037	0.096455	36.9878	58.5125	39.3055	49.2565
FBA.p net	TP.p + TP.p <-> FBP.p	Net fluxes	65.7933	0.584944	56.8456	77.4116	55.0384	80.1185
PFK.p net	FBP.p <-> F6P.p	Net fluxes	65.7933	0.584944	56.8456	77.4116	55.0384	80.1185
TK1 net	TP.p + EC2 <-> X5P.p	Net fluxes	91.2073	0.19291	73.9756	117.025	78.611	98.5129
TK2 net	S7P.p <-> R5P.p + EC2	Net fluxes	45.6037	0.096455	36.9878	58.5125	39.3055	49.2565
TK3 net	F6P.p <-> E4P.p + EC2	Net fluxes	45.6037	0.096455	36.9878	58.5125	39.3055	49.2565
PPE net	X5P.p <-> RU5P.p	Net fluxes	91.2073	0.19291	73.9756	117.025	78.611	98.5129
PPI net	R5P.p <-> RU5P.p	Net fluxes	45.6037	0.096455	36.9878	58.5125	39.3055	49.2565
PRK	RU5P.p -> RUBP.p	Net fluxes	147.359	0.168256	123.576	181.112	130.989	161.311
RUBISCO_O2	RUBP.p -> 3PGA.p + 2PG.p	Net fluxes	12.1707	0.19257	0.115941	29.9429	0.817541	11.9688
PGP	2PG.p -> GLY.p	Net fluxes	12.1707	0.19257	0.115941	29.9429	0.817541	11.9688
GLYdil net	GLY.p <-> GLY.x + dummyGLY	Net fluxes	0.0155614	0.000944476	0.00859926	0.0213078	0.00236293	0.0313338
GDC	GLY.p + GLY.p + dummy -> SER.p + CO2	Net fluxes	6.07758	0.0962522	0.0533762	14.9645	0.404318	5.97957
SERdil net	SER.p <-> SER.x + dummySER	Net fluxes	0.0902589	0.00547813	0.0498772	0.123589	0.0137054	0.181741
SGA1	SER.p -> GA.p	Net fluxes	5.98732	0.0960381	-5.32907e-15	14.8614	0.355924	5.87663
GK net	GA.p <-> 3PGA.p	Net fluxes	5.98732	0.0960381	0	14.8614	0.355924	5.87663
PGI.p net	F6P.p <-> G6P.p	Net fluxes	20.1897	0.618526	10.9921	21.6539	14.2604	32.7718
PGM.p net	G6P.p <-> G1P.p	Net fluxes	9.64143	0.589945	7.44524	13.1958	0.216707	18.3611
AGP	G1P.p -> ADPG.p	Net fluxes	9.64143	0.589945	7.44524	13.1958	0.216707	18.3611
Starch	ADPG.p -> Starch	Net fluxes	9.64143	0.589945	7.44524	13.1958	0.216707	18.3611
FBA.c net	TP.c + TP.c <-> FBP.c	Net fluxes	9.03945	0.548635	4.99522	12.3774	1.3726	18.2014
PFK.c net	FBP.c <-> F6P.c	Net fluxes	9.03945	0.548635	4.99522	12.3774	1.3726	18.2014
PGI.c net	F6P.c <-> G6P.c	Net fluxes	4.51972	0.274318	2.49761	6.18872	0.686299	9.10072
PGM.c net	G6P.c <-> G1P.c	Net fluxes	4.51972	0.274318	2.49761	6.18872	0.686299	9.10072
GPU net	G1P.c <-> UDPG.c	Net fluxes	4.51972	0.274318	2.49761	6.18872	0.686299	9.10072
PGAM.c net	3PGA.c <-> PEP.c	Net fluxes	2.05848	0.132502	0.958791	3.33964	0.994072	3.69267
PK.c	PEP.c -> PYR.c	Net fluxes	1.1351	0.110873	0.438222	2.10359	0.795308	1.85639
ACO net	CIT <-> ICI	Net fluxes	1.08371	0.110383	0.409403	2.01391	0.784892	1.75493
IDH	ICI + dummy -> AKG + CO2	Net fluxes	1.08371	0.110383	0.409403	2.01391	0.784892	1.75493
MDH net	MAL <-> OAA	Net fluxes	0.352416	0.112915	1.49214e-12	1.16197	0.0970237	0.861472
PPC	PEP.c + CO2 -> OAA + dummy	Net fluxes	0.92338	0.0560431	0.510261	1.26436	0.140211	1.85928
T_3PGA net	3PGA.p <-> 3PGA.c	Net fluxes	2.05848	0.132502	0.958791	3.33964	0.994072	3.69267
T_DHAP net	TP.p <-> TP.c	Net fluxes	18.0789	1.09727	9.99043	24.7549	2.7452	36.4029
ALT	PYR.c -> ALA.c	Net fluxes	0.0513893	0.00311899	0.0283978	0.0703658	0.00780322	0.103475
ASPT	OAA -> ASP	Net fluxes	0.192088	0.0116585	0.106148	0.263021	0.0291677	0.386781
GLUDH	AKG -> GLU	Net fluxes	0.731291	0.0443846	0.404113	1.00134	0.111043	1.4725
PCR net	GLU <-> PRO	Net fluxes	-1.42109e-14	0	0	0	-3.55271e-14	0
GS net	GLU <-> GLN	Net fluxes	-2.04281e-14	0	-2.84217e-14	-2.84217e-14	-2.37588e-14	-1.95399e-14
TS net	ASP <-> THR	Net fluxes	-1.42109e-14	0	2.84217e-14	2.84217e-14	-4.26326e-14	2.84217e-14
AS net	ASP <-> ASN	Net fluxes	3.19744e-14	0	1.86517e-14	1.86517e-14	1.95399e-14	2.30926e-14
G_3PGA.p	0*3PGA.p -> 3PGA	Subcellular fluxes	1.00259e-07	0.39572	0	98.7088	14.7035	92.4692
G_3PGA.c	0*3PGA.c -> 3PGA	Subcellular fluxes	97.4904	0.326326	0	100	4.73899	82.8473
G_DHAP.p	0*TP.p -> TP	Subcellular fluxes	1e-07	0.321336	0	97.4637	1e-07	67.6346
G_DHAP.c	0*TP.c -> TP	Subcellular fluxes	96.9012	0.23073	0	NaN	29.1528	98.0465
G_F6P.p	0*F6P.p -> F6P	Subcellular fluxes	18.0975	0.320637	0	45.8121	1e-07	26.6948
G_F6P.c	0*F6P.c -> F6P	Subcellular fluxes	74.2145	0.230414	42.9114	100	63.1999	90.7128
G_FBP.p	0*FBP.p -> FBP	Subcellular fluxes	1e-07	0.321423	0	70.2725	1.96191e-07	8.41306
G_FBP.c	0*FBP.c -> FBP	Subcellular fluxes	90.4039	0.230674	17.8792	95.546	83.4018	95.9416
G_G1P.p	0*G1P.p -> G1P	Subcellular fluxes	2.55758	0.437234	0	NaN	2.55758	2.55758
G_G1P.c	0*G1P.c -> G1P	Subcellular fluxes	35.579	0.304547	0	NaN	35.579	35.579
G_G6P.p	0*G6P.p -> G6P	Subcellular fluxes	30.1032	0.319806	30.0436	50.2682	25.1459	37.278
G_G6P.c	0*G6P.c -> G6P	Subcellular fluxes	60.5672	0.230268	31.3173	62.2713	48.5684	63.7603
G_RU5P.p	0*RU5P.p -> P5P	Subcellular fluxes	57.827	0.320603	0	95.8811	1e-07	91.148
G_X5P.p	0*X5P.p -> P5P	Subcellular fluxes	34.7307	0.230694	0	94.2999	0.274585	91.8902
G_R5P.p	0*R5P.p -> R5P	Subcellular fluxes	92.5459	0.222348	90.158	93.7764	91.2008	93.2086
G_GA.p	0*GA.p -> GA	Subcellular fluxes	50	0.274147	0	100	50	50
G_SER.p	0*SER.p -> SER	Subcellular fluxes	91.0736	0.229302	82.971	100	86.7008	100
G_GLY.p	0*GLY.p -> GLY	Subcellular fluxes	91.0795	0.225002	88.8235	95.3128	87.3632	89.6285
G_RUBP.p	0*RUBP.p -> RUBP	Subcellular fluxes	99.2854	0.220683	97.042	100	98.8234	100
G_S7P.p	0*S7P.p -> S7P	Subcellular fluxes	97.3077	0.218813	95.6526	100	97.604	98.2725
G_2PG.p	0*2PG.p -> 2PG	Subcellular fluxes	98.082	0.224184	95.542	100	97.1296	100
G_ADPG.p	0*ADPG.p -> ADPG	Subcellular fluxes	95.4337	0.222802	92.3107	97.2879	95.3624	97.0945
G_PEP.c	0*PEP.c -> PEP	Subcellular fluxes	85.4277	0.314834	77.1665	91.6279	78.23	88.1131
G_UDPG.c	0*UDPG.c -> UDPG	Subcellular fluxes	88.1384	0.227557	80.6888	100	88.5494	94.5339
G_ALA.c	0*ALA.c -> ALA	Subcellular fluxes	72.5697	0.228418	68.8294	79.434	67.8619	73.1189
(1-G)_GA	0*GA.x -> GA	Dilution Parameters	50	0.274147	0	100	50	50
(1-G)_SER	0*SER.x -> SER	Dilution Parameters	8.92642	0.229302	0	17.029	1e-07	13.2992
(1-G)_GLY	0*GLY.x -> GLY	Dilution Parameters	8.92052	0.225002	4.68719	11.1765	10.3715	12.6368
(1-G)_R5P	0*R5P.x -> R5P	Dilution Parameters	7.45414	0.222348	6.22362	9.84204	6.79138	8.79923
(1-G)_G1P	0*G1P.x -> G1P	Dilution Parameters	61.8635	0.279887	0	NaN	61.8635	61.8635
(1-G)_RUBP	0*RUBP.x -> RUBP	Dilution Parameters	0.714578	0.220683	0	2.95796	1e-07	1.17658
(1-G)_3PGA	0*3PGA.x -> 3PGA	Dilution Parameters	2.50958	0.223882	0	4.03337	1.8012	3.93527
(1-G)_TP	0*TP.x -> TP	Dilution Parameters	3.0988	0.223815	0	6.82274	1.9535	4.72328
(1-G)_F6P	0*F6P.x -> F6P	Dilution Parameters	7.68796	0.224969	0	13.9247	7.2288	12.0795
(1-G)_FBP	0*FBP.x -> FBP	Dilution Parameters	9.5961	0.224719	1.4107	15.2376	3.87791	11.7246
(1-G)_G6P	0*G6P.x -> G6P	Dilution Parameters	9.32959	0.224651	4.93642	16.3306	9.54226	15.5478
(1-G)_RU5P	0*RU5P.x -> P5P	Dilution Parameters	7.44225	0.222661	5.51543	10.4655	7.47962	9.21188
(1-G)_S7P	0*S7P.x -> S7P	Dilution Parameters	2.69234	0.218813	0	4.3474	1.7275	2.39604
(1-G)_2PG	0*2PG.x -> 2PG	Dilution Parameters	1.918	0.224184	0	4.45804	1e-07	2.87041
(1-G)_ADPG	0*ADPG.x -> ADPG	Dilution Parameters	4.56628	0.222802	2.71207	7.6893	2.9055	4.63757
(1-G)_PEP	0*PEP.x -> PEP	Dilution Parameters	0.75401	0.225589	0	9.99203	1e-07	6.01557
(1-G)_UDPG	0*UDPG.x -> UDPG	Dilution Parameters	11.8616	0.227557	0	19.3112	5.46609	11.4506
(1-G)_ALA	0*ALA.x -> ALA	Dilution Parameters	27.4303	0.228418	20.566	31.1706	26.8811	32.1381
PGASink	3PGA -> Sink	Sink fluxes	100	0	100	100	100	100
DHAPSink	TP -> Sink	Sink fluxes	100	0	100	100	100	100
F6PSink	F6P -> Sink	Sink fluxes	100	0	100	100	100	100
FBPSink	FBP -> Sink	Sink fluxes	100	0	100	100	100	100
G1PSink	G1P -> Sink	Sink fluxes	100	0	100	100	100	100
G6PSink	G6P -> Sink	Sink fluxes	100	0	100	100	100	100
P5PSink	P5P -> Sink	Sink fluxes	100	0	100	100	100	100
R5PSink	R5P -> Sink	Sink fluxes	100	0	100	100	100	100
GASink	GA -> Sink	Sink fluxes	100	0	100	100	100	100
SERSink	SER -> Sink	Sink fluxes	100	0	100	100	100	100
GLYSink	GLY -> Sink	Sink fluxes	100	0	100	100	100	100
RUBPSink	RUBP -> Sink	Sink fluxes	100	0	100	100	100	100
S7PSink	S7P -> Sink	Sink fluxes	100	0	100	100	100	100
2PGSink	2PG -> Sink	Sink fluxes	100	0	100	100	100	100
ADPGSink	ADPG -> Sink	Sink fluxes	100	0	100	100	100	100
PEPSink	PEP -> Sink	Sink fluxes	100	0	100	100	100	100
UDPGSink	UDPG -> Sink	Sink fluxes	100	0	100	100	100	100
ALASink	ALA -> Sink	Sink fluxes	100	0	100	100	100	100
S6Pout-LL	S6P + 0.1618*GLU + 0.0425*ASP + 0.01137*ALA.c + 0.003443*dummyGLY + 0.01997*dummySER -> Sink	Net fluxes	4.51972	0.274318	2.49761	6.18872	0.686299	9.10072
(1-G)_E4P	0*E4P.x -> E4P	Dilution Parameters	13.3463	0.223279	11.0807	16.5065	9.71936	12.509
G_E4P.p	0*E4P.p -> E4P	Subcellular fluxes	86.6537	0.223279	83.4935	88.9193	87.491	90.2806
E4PSink	E4P -> Sink	Sink fluxes	100	0	100	100	100	100
AKD	AKG + dummy -> SUC + CO2	Net fluxes	0.352416	0.112915	1.39355e-12	1.16197	0.0970237	0.861472
SD net	SUC <-> FUM	Net fluxes	0.352416	0.112915	1.35725e-12	1.16197	0.0970237	0.861472
FS net	FUM <-> MAL	Net fluxes	0.352416	0.112915	0	1.16197	0.0970237	0.861472
3PGA.p net	3PGA.p <-> PEP.p	Net fluxes	4.52161e-05	0.261762	-1.06581e-14	3.40194	1e-07	1.47952
PEP.p net	PEP.p <-> PYR.p	Net fluxes	4.52176e-05	0.261762	-2.01918e-11	3.40194	9.99717e-08	1.47952
PYR.p	PYR.p + dummy -> ACA.p + CO2	Net fluxes	4.52161e-05	0.261762	-1.59872e-14	3.40194	1e-07	1.47952
PYR.c	PYR.c + dummy -> ACA.c + CO2	Net fluxes	1.08371	0.110383	0.409403	2.01391	0.784892	1.75493
ACA.c	OAA + ACA.c -> CIT	Net fluxes	1.08371	0.110383	0.409403	2.01391	0.784892	1.75493
G_PEP.p	0*PEP.p -> PEP	Subcellular fluxes	13.8183	0.227482	0.09979	100	7.89833	20.8089
G_PYR.p	0*PYR.p -> PYR	Subcellular fluxes	3.84654e-07	0.250244	-2.57981e-15	Inf	3.83811e-07	3.88533e-07
G_ACA.p	0*ACA.p -> ACA	Subcellular fluxes	5.10821e-07	0.270203	0	Inf	5.09002e-07	5.15308e-07
G_ACA.c	0*ACA.c -> ACA	Subcellular fluxes	5.10821e-07	0.248537	0	Inf	5.09002e-07	5.15308e-07
PYRSink	PYR -> Sink	Sink fluxes	3.84654e-07	0.250244	0	Inf	3.83811e-07	3.88533e-07
fattyacid	ACA.p -> fattyacid	Net fluxes	4.52161e-05	0.261762	0	3.40194	1e-07	1.47952
6PG	G6P.p -> 6PG.p	Net fluxes	10.5482	0.223014	2.87251	20.3977	10.6105	16.3564
6PGS	dummy + 6PG.p -> RU5P.p + CO2	Net fluxes	10.5482	0.223014	2.87251	20.3977	10.6105	16.3564
(1-G)_6PG	0*6PG.p -> 6PG	Dilution Parameters	3.13587e-07	0.255491	-2.72299e-15	Inf	3.06551e-07	3.17998e-07
6PGSink	6PG -> Sink	Sink fluxes	3.13587e-07	0.255491	0	Inf	3.06551e-07	3.17998e-07
SGlc net	UDPG.c <-> SGlc.c	Net fluxes	4.51972	0.274318	2.49761	6.18872	0.686299	9.10072
SFrc net	F6P.c <-> SFrc.c	Net fluxes	4.51972	0.274318	2.49761	6.18872	0.686299	9.10072
S6P	SGlc.c + SFrc.c -> S6P	Net fluxes	4.51972	0.274318	2.49761	6.18872	0.686299	9.10072
G_SGlc.c	0*SGlc.c -> SGlc	Subcellular fluxes	0.0129343	0.117435	0.00757494	Inf	0.011664	0.0128576
G_SFrc.c	0*SFrc.c -> SFrc	Subcellular fluxes	4.77446e-05	0.139405	0	Inf	1e-07	0.0296238
(1-G)_SGlc	0*SGlc.x -> SGlc	Dilution Parameters	0.010087	0.0915836	0.00455899	Inf	0.00901708	0.0102865
(1-G)_SFrc	0*SFrc.x -> SFrc	Dilution Parameters	2.65884e-05	0.0776328	0	4.88934e+06	-3.05579e-08	0.020734
SGlcSink	SGlc -> Sink	Sink fluxes	0.0230213	0.209016	0.0151934	Inf	0.0208983	0.0228389
SFrcSink	SFrc -> Sink	Sink fluxes	7.4333e-05	0.217038	2.9873e-07	Inf	6.94421e-08	0.0506232
CO2.np	CO2.np -> CO2	Net fluxes	12.1447	0.346035	2.80765	22.35	12.831	18.7347
FBA.p exch	TP.p + TP.p <-> FBP.p	Exchange fluxes	726.723	0.326012	0	Inf	505.764	623.084
PFK.p exch	FBP.p <-> F6P.p	Exchange fluxes	2.39136e-05	0.626834	NaN	Inf	9.95727e-08	1.00618e-07
TK1 exch	TP.p + EC2 <-> X5P.p	Exchange fluxes	1.8562e-07	0.230397	0	NaN	1e-07	217.76
TK2 exch	S7P.p <-> R5P.p + EC2	Exchange fluxes	3.28792e-05	0.230629	0	29.909	1e-07	14.7618
TK3 exch	F6P.p <-> E4P.p + EC2	Exchange fluxes	0.000154206	0.217743	0	60.7611	10.32	14415.7
PPE exch	X5P.p <-> RU5P.p	Exchange fluxes	57.9843	0.193367	0	1189.82	1e-07	208.088
PPI exch	R5P.p <-> RU5P.p	Exchange fluxes	1.51331e+06	0.319297	150.987	Inf	1.76924e+06	1.82526e+06
GLYdil exch	GLY.p <-> GLY.x + dummyGLY	Exchange fluxes	0.242518	0.0717886	0	1.13196	9.99989e-08	0.0154936
SERdil exch	SER.p <-> SER.x + dummySER	Exchange fluxes	0.282241	0.0711886	0	1.95634	0.0741109	1.30405
GK exch	GA.p <-> 3PGA.p	Exchange fluxes	1.00182e-07	0.21037	0	Inf	142.863	147.007
PGI.p exch	F6P.p <-> G6P.p	Exchange fluxes	4.45474e-06	0.658054	0	Inf	1.00023e-07	277779
PGM.p exch	G6P.p <-> G1P.p	Exchange fluxes	1.10502e+06	0.672159	0	Inf	940439	940458
FBA.c exch	TP.c + TP.c <-> FBP.c	Exchange fluxes	1.28791	0.223409	0	5.41637	0.041818	3.73505
PFK.c exch	FBP.c <-> F6P.c	Exchange fluxes	5.58592	0.224671	1.22002	Inf	3.2996	98.1187
PGI.c exch	F6P.c <-> G6P.c	Exchange fluxes	25.6575	0.357643	0	Inf	9.99561e-08	37.7857
PGM.c exch	G6P.c <-> G1P.c	Exchange fluxes	31.4243	0.357904	0	Inf	638716	650743
GPU exch	G1P.c <-> UDPG.c	Exchange fluxes	7282.92	0.330905	0	Inf	183321	183330
PGAM.c exch	3PGA.c <-> PEP.c	Exchange fluxes	0.786257	0.252241	0	Inf	27451.5	39650.4
ACO exch	CIT <-> ICI	Exchange fluxes	0.301791	0.288121	0	Inf	1e-07	0.281532
MDH exch	MAL <-> OAA	Exchange fluxes	1.77141	0.249292	0	5.46203	0.000595554	9.96109
T_3PGA exch	3PGA.p <-> 3PGA.c	Exchange fluxes	2.03137e-06	0.176523	0	86.2363	1e-07	3.00036e-07
T_DHAP exch	TP.p <-> TP.c	Exchange fluxes	8.34153e-06	1.12151	-2.5291e-07	59.209	9.97602e-08	133.383
PCR exch	GLU <-> PRO	Exchange fluxes	51.3029	0.318585	0	Inf	42.4052	43937.2
GS exch	GLU <-> GLN	Exchange fluxes	1.87059e-06	0.230355	0	Inf	-5.19445e-07	0.110105
TS exch	ASP <-> THR	Exchange fluxes	1.8601e-07	0.0601481	0	1.45102	1.04012e-07	4.2798e-07
AS exch	ASP <-> ASN	Exchange fluxes	0.0468394	0.0844788	0	2.22172	2.45952e-07	0.015006
SD exch	SUC <-> FUM	Exchange fluxes	0.0158227	0.108923	0	Inf	9.99415e-08	0.00131538
FS exch	FUM <-> MAL	Exchange fluxes	222113	0.317761	0	Inf	106128	166332
3PGA.p exch	3PGA.p <-> PEP.p	Exchange fluxes	3.00582	0.195173	0	5.61925	0.811007	2.95458
PEP.p exch	PEP.p <-> PYR.p	Exchange fluxes	1e+07	0.278196	0	NaN	144114	157090
SGlc exch	UDPG.c <-> SGlc.c	Exchange fluxes	3.51301	0.230675	0	Inf	1e-07	4.11841
SFrc exch	F6P.c <-> SFrc.c	Exchange fluxes	2.53037	0.210464	0.793021	12.3174	0.933655	12.1219

## Sheet: Supplemental Dataset S2
Supplemental Dataset S2. Estimated flux values and 95% confidence intervals by parameter continuation and Monte Carlo analysis for net and exchange fluxes for the forced CO2.np model. Values are absolute fluxes (µmol metabolites gFW-1 hr-1) based on the measured net CO2 uptake rate. The net flux is the difference between influx and efflux of metabolites moved in or out of the cell. The exchange f…
					Parameter continuation		Monte Carlo new SE (3035 simulations)
ID	Equation	Type	Value	StdErr	LB	UB	LB	UB
CO2.t	CO2.t -> CO2	Net fluxes	115.112	0.237351	110	130	110	130
CO2_sink	dummy -> Sink	Net fluxes	115.112	0.237351	110	130	110	130
RUBICSO_CO2	RUBP.p + CO2 -> 3PGA.p + 3PGA.p + dummy	Net fluxes	132.784	0.169882	125.556	152.423	128.888	157.21
GAPDH.p	3PGA.p -> TP.p	Net fluxes	288.774	0.215857	267.956	337.368	281.556	365.923
ALD	TP.p + E4P.p -> SBP	Net fluxes	47.0976	0.187408	42.1319	56.2145	47.5059	61.5048
SBP	SBP -> S7P.p	Net fluxes	47.0976	0.187408	42.1319	56.2145	47.5059	61.5048
FBA.p net	TP.p + TP.p <-> FBP.p	Net fluxes	64.9371	0.597129	60.0697	74.6974	54.4201	86.7669
PFK.p net	FBP.p <-> F6P.p	Net fluxes	64.9371	0.597129	60.0697	74.6974	54.4201	86.7669
TK1 net	TP.p + EC2 <-> X5P.p	Net fluxes	94.1953	0.374817	84.2638	112.429	95.0119	123.01
TK2 net	S7P.p <-> R5P.p + EC2	Net fluxes	47.0976	0.187408	42.1319	56.2145	47.5059	61.5048
TK3 net	F6P.p <-> E4P.p + EC2	Net fluxes	47.0976	0.187408	42.1319	56.2145	47.5059	61.5048
PPE net	X5P.p <-> RU5P.p	Net fluxes	94.1953	0.374817	84.2638	112.429	95.0119	123.01
PPI net	R5P.p <-> RU5P.p	Net fluxes	47.0976	0.187408	42.1319	56.2145	47.5059	61.5048
PRK	RU5P.p -> RUBP.p	Net fluxes	149.543	0.175169	134.366	175.384	147.959	193.041
RUBISCO_O2	RUBP.p -> 3PGA.p + 2PG.p	Net fluxes	16.7589	0.194508	9.91948	25.3416	18.9659	35.831
PGP	2PG.p -> GLY.p	Net fluxes	16.7589	0.194508	9.91948	25.3416	18.9659	35.831
GLYdil net	GLY.p <-> GLY.x + dummyGLY	Net fluxes	0.0151547	0.000956589	0.00976385	0.0219362	0.00265066	0.034143
GDC	GLY.p + GLY.p + dummy -> SER.p + CO2	Net fluxes	8.37185	0.0972335	5.16422	12.05	9.47812	17.9103
SERdil net	SER.p <-> SER.x + dummySER	Net fluxes	0.0879001	0.00554838	0.056632	0.127234	0.0153743	0.198036
SGA1	SER.p -> GA.p	Net fluxes	8.28395	0.0971698	5.06635	12.4817	9.38407	17.7843
GK net	GA.p <-> 3PGA.p	Net fluxes	8.28395	0.0971698	5.06635	12.4817	9.38407	17.7843
PGI.p net	F6P.p <-> G6P.p	Net fluxes	17.8394	0.682748	15.8819	19.8935	5.11638	27.0828
PGM.p net	G6P.p <-> G1P.p	Net fluxes	9.58987	0.604061	7.80483	11.4473	0.032772	19.9294
AGP	G1P.p -> ADPG.p	Net fluxes	9.58987	0.604061	7.80483	11.4473	0.032772	19.9294
Starch	ADPG.p -> Starch	Net fluxes	9.58987	0.604061	7.80483	11.4473	0.032772	19.9294
FBA.c net	TP.c + TP.c <-> FBP.c	Net fluxes	8.80321	0.555672	5.67171	12.7425	1.53974	19.8333
PFK.c net	FBP.c <-> F6P.c	Net fluxes	8.80321	0.555672	5.67171	12.7425	1.53974	19.8333
PGI.c net	F6P.c <-> G6P.c	Net fluxes	4.40161	0.277836	2.83586	6.37124	0.769869	9.91665
PGM.c net	G6P.c <-> G1P.c	Net fluxes	4.40161	0.277836	2.83586	6.37124	0.769869	9.91665
GPU net	G1P.c <-> UDPG.c	Net fluxes	4.40161	0.277836	2.83586	6.37124	0.769869	9.91665
PGAM.c net	3PGA.c <-> PEP.c	Net fluxes	1.83658	0.170602	1.19208	2.39137	0.913819	3.88719
PK.c	PEP.c -> PYR.c	Net fluxes	0.93733	0.157643	0.50862	1.46315	0.60794	1.95034
ACO net	CIT <-> ICI	Net fluxes	0.887284	0.157493	0.548804	1.39371	0.583803	1.84528
IDH	ICI + dummy -> AKG + CO2.np	Net fluxes	0.887284	0.157493	0.548804	1.39371	0.583803	1.84528
MDH net	MAL <-> OAA	Net fluxes	0.175104	0.162147	8.95284e-12	0.587514	9.99977e-08	0.924394
PPC	PEP.c + CO2.np -> OAA + dummy	Net fluxes	0.899248	0.0567619	0.579365	1.30164	0.157284	2.02597
T_3PGA net	3PGA.p <-> 3PGA.c	Net fluxes	1.83658	0.170602	1.19208	2.39137	0.913819	3.88719
T_DHAP net	TP.p <-> TP.c	Net fluxes	17.6064	1.11134	11.3434	25.485	3.07948	39.6666
ALT	PYR.c -> ALA.c	Net fluxes	0.0500463	0.00315899	0.0322437	0.072441	0.00875341	0.112752
ASPT	OAA -> ASP	Net fluxes	0.187068	0.011808	0.120524	0.270778	0.0327194	0.421458
GLUDH	AKG -> GLU	Net fluxes	0.71218	0.0449538	0.458842	1.03087	0.124565	1.60451
PCR net	GLU <-> PRO	Net fluxes	-7.10543e-15	0	-7.10543e-15	-7.10543e-15	0	0
GS net	GLU <-> GLN	Net fluxes	-1.86517e-14	0	-1.86517e-14	-1.86517e-14	-2.62013e-14	-2.62013e-14
TS net	ASP <-> THR	Net fluxes	0	0	0	0	3.55271e-14	3.55271e-14
AS net	ASP <-> ASN	Net fluxes	3.90799e-14	0	3.90799e-14	3.90799e-14	2.13163e-14	2.13163e-14
G_3PGA.p	0*3PGA.p -> 3PGA	Subcellular fluxes	65.9357	0.320431	44.055	93.9923	1e-07	96.2641
G_3PGA.c	0*3PGA.c -> 3PGA	Subcellular fluxes	31.7227	0.230855	10.2366	100	0.587528	98.2651
G_DHAP.p	0*TP.p -> TP	Subcellular fluxes	4.69529e-05	0.317637	0	50.299	1e-07	95.347
G_DHAP.c	0*TP.c -> TP	Subcellular fluxes	96.9631	0.22674	28.2101	99.1216	0.620687	98.7805
G_F6P.p	0*F6P.p -> F6P	Subcellular fluxes	19.2659	0.321428	0	41.6441	1e-07	38.665
G_F6P.c	0*F6P.c -> F6P	Subcellular fluxes	72.9495	0.230704	48.273	100	51.0648	93.3944
G_FBP.p	0*FBP.p -> FBP	Subcellular fluxes	1e-07	0.396064	0	63.2791	1e-07	45.7606
G_FBP.c	0*FBP.c -> FBP	Subcellular fluxes	90.3615	0.3258	25.1692	96.4307	46.6542	99.4968
G_G1P.p	0*G1P.p -> G1P	Subcellular fluxes	2.55758	0.345049	0	NaN	2.55758	2.55758
G_G1P.c	0*G1P.c -> G1P	Subcellular fluxes	35.579	0.232493	0	NaN	35.579	35.579
G_G6P.p	0*G6P.p -> G6P	Subcellular fluxes	38.2876	0.319237	30.1168	51.0462	22.6611	40.9044
G_G6P.c	0*G6P.c -> G6P	Subcellular fluxes	51.5554	0.230237	36.2903	62.6999	45.0005	71.1988
G_RU5P.p	0*RU5P.p -> P5P	Subcellular fluxes	49.7886	0.320461	0	93.5947	1e-07	68.2384
G_X5P.p	0*X5P.p -> P5P	Subcellular fluxes	42.6883	0.230841	0	93.9187	22.1393	91.7029
G_R5P.p	0*R5P.p -> R5P	Subcellular fluxes	92.3811	0.222094	90.0967	94.0186	89.5729	91.6575
G_GA.p	0*GA.p -> GA	Subcellular fluxes	50	0.28872	1.42109e-14	100	50	50
G_SER.p	0*SER.p -> SER	Subcellular fluxes	88.8821	0.225696	85.1825	100	79.1754	87.2515
G_GLY.p	0*GLY.p -> GLY	Subcellular fluxes	91.2263	0.224382	88.116	93.2385	86.0961	89.2002
G_RUBP.p	0*RUBP.p -> RUBP	Subcellular fluxes	99.1112	0.221127	97.3135	100	98.066	99.5418
G_S7P.p	0*S7P.p -> S7P	Subcellular fluxes	97.3103	0.21969	95.9654	98.6711	97.4402	98.4191
G_2PG.p	0*2PG.p -> 2PG	Subcellular fluxes	98.0113	0.223572	96.2274	100	96.2863	100
G_ADPG.p	0*ADPG.p -> ADPG	Subcellular fluxes	95.4397	0.222699	93.4283	97.2408	95.2373	97.8941
G_PEP.c	0*PEP.c -> PEP	Subcellular fluxes	85.9748	0.313115	79.7458	90.3022	63.1061	88.551
G_UDPG.c	0*UDPG.c -> UDPG	Subcellular fluxes	88.1694	0.227802	82.187	96.0333	91.4247	97.5226
G_ALA.c	0*ALA.c -> ALA	Subcellular fluxes	72.6175	0.229186	69.5943	75.9325	66.2995	74.1744
(1-G)_GA	0*GA.x -> GA	Dilution Parameters	50	0.28872	0	100	50	50
(1-G)_SER	0*SER.x -> SER	Dilution Parameters	11.1179	0.225696	0	14.8175	12.7485	20.8246
(1-G)_GLY	0*GLY.x -> GLY	Dilution Parameters	8.7737	0.224382	6.76148	11.884	10.7998	13.9039
(1-G)_R5P	0*R5P.x -> R5P	Dilution Parameters	7.61891	0.222094	5.98138	9.90326	8.34247	10.4271
(1-G)_G1P	0*G1P.x -> G1P	Dilution Parameters	61.8635	0.265178	0	NaN	61.8635	61.8635
(1-G)_RUBP	0*RUBP.x -> RUBP	Dilution Parameters	0.888809	0.221127	0	2.68645	0.458223	1.93397
(1-G)_3PGA	0*3PGA.x -> 3PGA	Dilution Parameters	2.34163	0.222621	0.59937	4.88326	0.762556	4.26735
(1-G)_TP	0*TP.x -> TP	Dilution Parameters	3.03686	0.222594	0.881401	5.3342	1.21648	5.06121
(1-G)_F6P	0*F6P.x -> F6P	Dilution Parameters	7.78461	0.225535	4.78669	12.5662	4.80243	12.0966
(1-G)_FBP	0*FBP.x -> FBP	Dilution Parameters	9.63846	0.226073	3.5698	12.8794	0.277572	13.8736
(1-G)_G6P	0*G6P.x -> G6P	Dilution Parameters	10.1571	0.224433	5.20461	15.0684	5.15795	14.6199
(1-G)_RU5P	0*RU5P.x -> P5P	Dilution Parameters	7.52308	0.222329	5.89072	9.10357	8.20897	10.0442
(1-G)_S7P	0*S7P.x -> S7P	Dilution Parameters	2.68966	0.21969	1.32894	4.0346	1.58091	2.55976
(1-G)_2PG	0*2PG.x -> 2PG	Dilution Parameters	1.98866	0.223572	0	3.77264	1e-07	3.71367
(1-G)_ADPG	0*ADPG.x -> ADPG	Dilution Parameters	4.56028	0.222699	2.75923	6.57168	2.10588	4.76272
(1-G)_PEP	0*PEP.x -> PEP	Dilution Parameters	1e-07	0.224103	0	8.51534	0.0802015	9.05721
(1-G)_UDPG	0*UDPG.x -> UDPG	Dilution Parameters	11.8306	0.227802	3.96669	17.813	2.47737	8.5753
(1-G)_ALA	0*ALA.x -> ALA	Dilution Parameters	27.3825	0.229186	24.0675	30.4057	25.8256	33.7005
PGASink	3PGA -> Sink	Sink fluxes	100	0	100	100	100	100
DHAPSink	TP -> Sink	Sink fluxes	100	0	100	100	100	100
F6PSink	F6P -> Sink	Sink fluxes	100	0	100	100	100	100
FBPSink	FBP -> Sink	Sink fluxes	100	0	100	100	100	100
G1PSink	G1P -> Sink	Sink fluxes	100	0	100	100	100	100
G6PSink	G6P -> Sink	Sink fluxes	100	0	100	100	100	100
P5PSink	P5P -> Sink	Sink fluxes	100	0	100	100	100	100
R5PSink	R5P -> Sink	Sink fluxes	100	0	100	100	100	100
GASink	GA -> Sink	Sink fluxes	100	0	100	100	100	100
SERSink	SER -> Sink	Sink fluxes	100	0	100	100	100	100
GLYSink	GLY -> Sink	Sink fluxes	100	0	100	100	100	100
RUBPSink	RUBP -> Sink	Sink fluxes	100	0	100	100	100	100
S7PSink	S7P -> Sink	Sink fluxes	100	0	100	100	100	100
2PGSink	2PG -> Sink	Sink fluxes	100	0	100	100	100	100
ADPGSink	ADPG -> Sink	Sink fluxes	100	0	100	100	100	100
PEPSink	PEP -> Sink	Sink fluxes	100	0	100	100	100	100
UDPGSink	UDPG -> Sink	Sink fluxes	100	0	100	100	100	100
ALASink	ALA -> Sink	Sink fluxes	100	0	100	100	100	100
S6Pout-LL	S6P + 0.1618*GLU + 0.0425*ASP + 0.01137*ALA.c + 0.003443*dummyGLY + 0.01997*dummySER -> Sink	Net fluxes	4.40161	0.277836	2.83586	6.37124	0.769869	9.91665
(1-G)_E4P	0*E4P.x -> E4P	Dilution Parameters	13.3209	0.222662	11.5929	15.3789	8.67031	12.8559
G_E4P.p	0*E4P.p -> E4P	Subcellular fluxes	86.6791	0.222662	84.6211	88.4071	87.1441	91.3297
E4PSink	E4P -> Sink	Sink fluxes	100	0	100	100	100	100
AKD	AKG + dummy -> SUC + CO2.np	Net fluxes	0.175104	0.162147	8.97415e-12	0.587514	9.99977e-08	0.924394
SD net	SUC <-> FUM	Net fluxes	0.175104	0.162147	8.95639e-12	0.587514	9.99977e-08	0.924394
FS net	FUM <-> MAL	Net fluxes	0.175104	0.162147	0	0.587514	9.99862e-08	0.924394
3PGA.p net	3PGA.p <-> PEP.p	Net fluxes	9.99996e-08	0.253753	-2.4869e-14	1.42954	1e-07	6.72395
PEP.p net	PEP.p <-> PYR.p	Net fluxes	9.99717e-08	0.253753	-2.01745e-11	1.42954	9.99717e-08	6.72395
PYR.p	PYR.p + dummy -> ACA.p + CO2.np	Net fluxes	9.99997e-08	0.253753	-1.11022e-14	1.42954	1e-07	6.72395
PYR.c	PYR.c + dummy -> ACA.c + CO2.np	Net fluxes	0.887284	0.157493	0.548804	1.39371	0.583803	1.84528
ACA.c	OAA + ACA.c -> CIT	Net fluxes	0.887284	0.157493	0.548804	1.39371	0.583803	1.84528
G_PEP.p	0*PEP.p -> PEP	Subcellular fluxes	14.0252	0.226749	3.31266	17.8521	3.46008	31.4151
G_PYR.p	0*PYR.p -> PYR	Subcellular fluxes	3.79589e-07	0.252201	-1.13303e-14	Inf	3.83362e-07	3.83362e-07
G_ACA.p	0*ACA.p -> ACA	Subcellular fluxes	5.03357e-07	0.23845	0	Inf	5.08964e-07	5.08964e-07
G_ACA.c	0*ACA.c -> ACA	Subcellular fluxes	5.03358e-07	0.260953	0	Inf	5.08964e-07	5.08964e-07
PYRSink	PYR -> Sink	Sink fluxes	3.79589e-07	0.252201	0	Inf	3.83362e-07	3.83362e-07
fattyacid	ACA.p -> fattyacid	Net fluxes	9.99997e-08	0.253753	0	1.42954	1e-07	6.72395
6PG	G6P.p -> 6PG.p	Net fluxes	8.24958	0.462472	6.72556	8.86499	1.00003e-07	8.73113
6PGS	dummy + 6PG.p -> RU5P.p + CO2.np	Net fluxes	8.24958	0.462472	6.72556	8.86499	1.00003e-07	8.73113
(1-G)_6PG	0*6PG.p -> 6PG	Dilution Parameters	2.97343e-07	0.248753	-3.05642e-15	Inf	3.07254e-07	3.07254e-07
6PGSink	6PG -> Sink	Sink fluxes	2.97343e-07	0.248753	0	Inf	3.07254e-07	3.07254e-07
SGlc net	UDPG.c <-> SGlc.c	Net fluxes	4.40161	0.277836	2.83586	6.37124	0.769869	9.91665
SFrc net	F6P.c <-> SFrc.c	Net fluxes	4.40161	0.277836	2.83586	6.37124	0.769869	9.91665
s6p	SGlc.c + SFrc.c -> S6P	Net fluxes	4.40161	0.277836	2.83586	6.37124	0.769869	9.91665
G_SGlc.c	0*SGlc.c -> SGlc	Subcellular fluxes	0.0128114	0.11721	0.00968862	Inf	0.0120273	0.0135599
G_SFrc.c	0*SFrc.c -> SFrc	Subcellular fluxes	3.5202e-05	0.129509	2.15535e-07	Inf	0.00419721	0.0432934
(1-G)_SGlc	0*SGlc.x -> SGlc	Dilution Parameters	0.0100462	0.0919115	0.00667133	Inf	0.00859582	0.010625
(1-G)_SFrc	0*SFrc.x -> SFrc	Dilution Parameters	1.99552e-05	0.0734156	0	4.21941e+06	0.00336727	0.0264631
SGlcSink	SGlc -> Sink	Sink fluxes	0.0228577	0.209119	0.0167079	Inf	0.0208585	0.0240078
SFrcSink	SFrc -> Sink	Sink fluxes	5.51572e-05	0.202925	0.0681127	Inf	0.00765256	0.0647656
CO2.np	CO2.np -> CO2	Net fluxes	9.3	0	9.3	9.3	9.3	9.3
FBA.p exch	TP.p + TP.p <-> FBP.p	Exchange fluxes	1145.29	0.309384	0	Inf	637.485	639.113
PFK.p exch	FBP.p <-> F6P.p	Exchange fluxes	328.837	0.677814	0	Inf	9.9984e-08	6.00164
TK1 exch	TP.p + EC2 <-> X5P.p	Exchange fluxes	2.4869e-05	0.23078	0	58.6175	1e-07	121731
TK2 exch	S7P.p <-> R5P.p + EC2	Exchange fluxes	1.37537e-07	0.229648	0	9.82371	1e-07	15.2185
TK3 exch	F6P.p <-> E4P.p + EC2	Exchange fluxes	1e-07	0.225806	0	306.205	1e-07	39409
PPE exch	X5P.p <-> RU5P.p	Exchange fluxes	60.6605	0.216327	0	3223.13	1e-07	477.164
PPI exch	R5P.p <-> RU5P.p	Exchange fluxes	2.20389e+06	0.342337	297.584	Inf	1.76974e+06	1.77036e+06
GLYdil exch	GLY.p <-> GLY.x + dummyGLY	Exchange fluxes	0.372142	0.0925735	0	0.918072	1e-07	0.519008
SERdil exch	SER.p <-> SER.x + dummySER	Exchange fluxes	0.161545	0.0877393	0	1.71387	0.724782	1.31575
GK exch	GA.p <-> 3PGA.p	Exchange fluxes	160.611	0.282274	0	Inf	222.742	222.898
PGI.p exch	F6P.p <-> G6P.p	Exchange fluxes	9.99782e-08	0.7197	0	Inf	9.99942e-08	8.89967
PGM.p exch	G6P.p <-> G1P.p	Exchange fluxes	937800	0.685045	0	Inf	940432	940452
FBA.c exch	TP.c + TP.c <-> FBP.c	Exchange fluxes	1.17448	0.218603	0	6.95459	0.00251313	11.8528
PFK.c exch	FBP.c <-> F6P.c	Exchange fluxes	5.24518	0.22646	1.67619	Inf	1.8831	802.731
PGI.c exch	F6P.c <-> G6P.c	Exchange fluxes	12.7865	0.358251	0	Inf	1.05705	13030.2
PGM.c exch	G6P.c <-> G1P.c	Exchange fluxes	602230	0.361537	5.45642	Inf	651263	651518
GPU exch	G1P.c <-> UDPG.c	Exchange fluxes	187870	0.361521	0	Inf	183322	183331
PGAM.c exch	3PGA.c <-> PEP.c	Exchange fluxes	64530.9	0.287162	0	Inf	29686.1	30268.5
ACO exch	CIT <-> ICI	Exchange fluxes	0.357873	0.231248	0	Inf	1e-07	0.0085131
MDH exch	MAL <-> OAA	Exchange fluxes	1.80083	0.275128	0	4.59008	1.00001e-07	15.2861
T_3PGA exch	3PGA.p <-> 3PGA.c	Exchange fluxes	1e-07	0.184074	0	161.033	1e-07	0.0418556
T_DHAP exch	TP.p <-> TP.c	Exchange fluxes	1.00154e-07	1.13319	0	122.844	9.99928e-08	393.146
PCR exch	GLU <-> PRO	Exchange fluxes	42.4073	0.235494	0	Inf	42.405	42.4054
GS exch	GLU <-> GLN	Exchange fluxes	1.82908e-06	0.230512	0	Inf	1e-07	0.00780631
TS exch	ASP <-> THR	Exchange fluxes	1.81738e-07	0.0605186	0	1.20328	1.02432e-07	4.50884e-07
AS exch	ASP <-> ASN	Exchange fluxes	0.0570822	0.0861941	0	1.76987	1e-07	0.00174027
SD exch	SUC <-> FUM	Exchange fluxes	0.0155457	0.0591899	0	Inf	0.001075	0.00109373
FS exch	FUM <-> MAL	Exchange fluxes	273546	0.298187	0	Inf	100939	101539
3PGA.p exch	3PGA.p <-> PEP.p	Exchange fluxes	2.93049	0.191147	1.29599	3.82183	0.06473	10.2729
PEP.p exch	PEP.p <-> PYR.p	Exchange fluxes	210047	0.244385	0.710378	Inf	144794	145026
SGlc exch	UDPG.c <-> SGlc.c	Exchange fluxes	3.2712	0.230818	0	Inf	1e-07	0.0632543
SFrc exch	F6P.c <-> SFrc.c	Exchange fluxes	2.55665	0.212756	1.63345	4.28584	0.797984	11.7827

## Sheet: Supplemental Dataset S3
Supplemental Dataset S3. Estimated flux values and 95% confidence intervals by parameter continuation and Monte Carlo analysis for net and exchange fluxes for the forced TCA model. Values are absolute fluxes (µmol metabolites gFW-1 hr-1) based on the measured net CO2 uptake rate. The net flux is the difference between influx and efflux of metabolites moved in or out of the cell. The exchange flux…
					Parameter continuation		Monte Carlo new SE (3035 simulations)
ID	Equation	Type	Value	StdErr	LB	UB	LB	UB
CO2.t	CO2.t -> CO2	Net fluxes	130	1.91362e-15	129.515	130	129.999	130
CO2_sink	dummy -> Sink	Net fluxes	130	1.91362e-15	129.515	130	129.999	130
RUBICSO_CO2	RUBP.p + CO2 -> 3PGA.p + 3PGA.p + dummy	Net fluxes	147.248	0.00824249	145.265	149.734	142.971	146.276
GAPDH.p	3PGA.p -> TP.p	Net fluxes	313.08	0.0378171	NaN	322.684	291.886	308.413
ALD	TP.p + E4P.p -> SBP	Net fluxes	54.3517	0.00760734	52.3334	56.0527	50.1289	53.4342
SBP	SBP -> S7P.p	Net fluxes	54.3517	0.00760734	52.3334	56.0527	50.1289	53.4342
FBA.p net	TP.p + TP.p <-> FBP.p	Net fluxes	63.8326	0.0370453	61.8197	65.5399	59.1289	62.4342
PFK.p net	FBP.p <-> F6P.p	Net fluxes	63.8326	0.0370453	61.8197	65.5399	59.1289	62.4342
TK1 net	TP.p + EC2 <-> X5P.p	Net fluxes	108.703	0.0152147	104.667	112.105	100.258	106.868
TK2 net	S7P.p <-> R5P.p + EC2	Net fluxes	54.3517	0.00760734	52.3334	56.0527	50.1289	53.4342
TK3 net	F6P.p <-> E4P.p + EC2	Net fluxes	54.3517	0.00760734	52.3334	56.0527	50.1289	53.4342
PPE net	X5P.p <-> RU5P.p	Net fluxes	108.703	0.0152147	104.667	112.105	100.258	106.868
PPI net	R5P.p <-> RU5P.p	Net fluxes	54.3517	0.00760734	52.3334	56.0527	50.1289	53.4342
PRK	RU5P.p -> RUBP.p	Net fluxes	163.055	0.022822	158.179	168.821	150.387	160.302
RUBISCO_O2	RUBP.p -> 3PGA.p + 2PG.p	Net fluxes	15.8075	0.0162402	12.069	19.1985	7.41596	14.0266
PGP	2PG.p -> GLY.p	Net fluxes	15.8075	0.0162402	12.069	19.1985	7.41596	14.0266
GLYdil net	GLY.p <-> GLY.x + dummyGLY	Net fluxes	0.0192458	5.86761e-05	NaN	0.019544	0.0200052	0.0200053
GDC	GLY.p + GLY.p + dummy -> SER.p + CO2	Net fluxes	7.89411	0.0081094	3.11924	9.59685	3.69798	7.00327
SERdil net	SER.p <-> SER.x + dummySER	Net fluxes	0.111629	0.000340332	NaN	0.113358	0.116034	0.116034
SGA1	SER.p -> GA.p	Net fluxes	7.78248	0.0079921	5.91832	9.48564	3.58194	6.88724
GK net	GA.p <-> 3PGA.p	Net fluxes	7.78248	0.0079921	5.91832	9.48564	3.58194	6.88724
PGI.p net	F6P.p <-> G6P.p	Net fluxes	9.4809	0.0371516	9.29276	9.70122	9	9
PGM.p net	G6P.p <-> G1P.p	Net fluxes	9.4809	0.0371516	9.29289	9.66835	9	9
AGP	G1P.p -> ADPG.p	Net fluxes	9.4809	0.0371516	9.29289	9.66835	9	9
Starch	ADPG.p -> Starch	Net fluxes	9.4809	0.0371516	9.29289	9.66835	9	9
FBA.c net	TP.c + TP.c <-> FBP.c	Net fluxes	11.1797	0.0340843	NaN	11.3529	11.6208	11.6209
PFK.c net	FBP.c <-> F6P.c	Net fluxes	11.1797	0.0340843	NaN	11.3529	11.6208	11.6209
PGI.c net	F6P.c <-> G6P.c	Net fluxes	5.58984	0.0170422	NaN	5.67644	5.8104	5.81044
PGM.c net	G6P.c <-> G1P.c	Net fluxes	5.58984	0.0170422	NaN	5.67644	5.8104	5.81044
GPU net	G1P.c <-> UDPG.c	Net fluxes	5.58984	0.0170422	NaN	5.67644	5.8104	5.81044
PGAM.c net	3PGA.c <-> PEP.c	Net fluxes	5.00556	0.00367548	NaN	5.03339	5.05313	5.05317
PK.c	PEP.c -> PYR.c	Net fluxes	3.86356	0.000193769	NaN	3.87979	3.86606	3.8661
ACO net	CIT <-> ICI	Net fluxes	3.8	4.032e-16	3.8	3.81627	3.8	3.80004
IDH	ICI + dummy -> AKG + CO2.np	Net fluxes	3.8	4.032e-16	3.8	3.81627	3.8	3.80004
MDH net	MAL <-> OAA	Net fluxes	2.89556	0.00275742	2.88161	NaN	2.85987	2.85991
PPC	PEP.c + CO2.np -> OAA + dummy	Net fluxes	1.142	0.00348171	NaN	1.1597	1.18706	1.18707
T_3PGA net	3PGA.p <-> 3PGA.c	Net fluxes	5.00556	0.00367548	NaN	5.03339	5.05313	5.05317
T_DHAP net	TP.p <-> TP.c	Net fluxes	22.3594	0.0681686	NaN	22.7057	23.2416	23.2418
ALT	PYR.c -> ALA.c	Net fluxes	0.0635565	0.000193769	NaN	0.0645411	0.0660642	0.0660647
ASPT	OAA -> ASP	Net fluxes	0.237568	0.000724291	NaN	0.241249	0.246942	0.246944
GLUDH	AKG -> GLU	Net fluxes	0.904436	0.00275742	NaN	0.918448	0.940122	0.940129
PCR net	GLU <-> PRO	Net fluxes	0	0	0	0	0	0
GS net	GLU <-> GLN	Net fluxes	-2.08722e-14	0	-2.08722e-14	-2.08722e-14	-3.10862e-14	-3.10862e-14
TS net	ASP <-> THR	Net fluxes	0	0	0	0	4.26326e-14	4.26326e-14
AS net	ASP <-> ASN	Net fluxes	1.68754e-14	0	1.68754e-14	1.68754e-14	1.95399e-14	1.95399e-14
G_3PGA.p	0*3PGA.p -> 3PGA	Subcellular fluxes	74.0467	0.0574301	0	88.0976	29.2009	95.8246
G_3PGA.c	0*3PGA.c -> 3PGA	Subcellular fluxes	22.4587	0.0398541	8.12186	98.8634	2.28834	69.3032
G_DHAP.p	0*TP.p -> TP	Subcellular fluxes	95.2956	0.059655	0	96.9111	95.1678	96.9107
G_DHAP.c	0*TP.c -> TP	Subcellular fluxes	0.0224278	0.0431008	0	93.1906	0.021961	0.0368538
G_F6P.p	0*F6P.p -> F6P	Subcellular fluxes	16.1502	0.0561546	0	44.5268	1e-07	33.322
G_F6P.c	0*F6P.c -> F6P	Subcellular fluxes	71.0632	0.0376895	40.5831	89.1356	54.2341	88.3718
G_FBP.p	0*FBP.p -> FBP	Subcellular fluxes	1.04299e-06	1.63756e-17	0	71.6569	1e-07	1.59202e-06
G_FBP.c	0*FBP.c -> FBP	Subcellular fluxes	87.9249	0.0291826	16.8298	90.3614	84.3306	88.2649
G_G1P.p	0*G1P.p -> G1P	Subcellular fluxes	2.55758	0.068111	0	NaN	2.55758	2.55758
G_G1P.c	0*G1P.c -> G1P	Subcellular fluxes	35.579	0.0484553	0	NaN	35.579	35.579
G_G6P.p	0*G6P.p -> G6P	Subcellular fluxes	22.7497	0.0565527	0	50.6776	2.13254	35.3404
G_G6P.c	0*G6P.c -> G6P	Subcellular fluxes	63.0289	0.0377316	32.3279	88.1281	49.7105	82.699
G_RU5P.p	0*RU5P.p -> P5P	Subcellular fluxes	2.89739e-07	5.88186e-34	0	93.5144	1e-07	5.02524
G_X5P.p	0*X5P.p -> P5P	Subcellular fluxes	92.1236	0.0291899	0	93.7518	85.7661	91.5703
G_R5P.p	0*R5P.p -> R5P	Subcellular fluxes	92.0807	0.0412538	90.5179	93.6825	90.1836	91.2743
G_GA.p	0*GA.p -> GA	Subcellular fluxes	50	0.0447834	0	100	50	50
G_SER.p	0*SER.p -> SER	Subcellular fluxes	85.1852	0.0412588	83.3389	87.2499	80.9608	90.4546
G_GLY.p	0*GLY.p -> GLY	Subcellular fluxes	88.3992	0.0412285	86.8402	89.9957	87.0547	88.7333
G_RUBP.p	0*RUBP.p -> RUBP	Subcellular fluxes	98.8046	0.0412503	97.376	100	98.3254	99.0383
G_S7P.p	0*S7P.p -> S7P	Subcellular fluxes	97.2636	0.0412278	95.9308	98.6279	97.6777	98.1288
G_2PG.p	0*2PG.p -> 2PG	Subcellular fluxes	97.1453	0.0412597	95.3785	98.9705	97.2449	99.2641
G_ADPG.p	0*ADPG.p -> ADPG	Subcellular fluxes	95.4381	0.0412552	93.7917	97.1306	95.7907	96.7903
G_PEP.c	0*PEP.c -> PEP	Subcellular fluxes	70.5151	0.0564866	0	91.0266	3.97828	100
G_UDPG.c	0*UDPG.c -> UDPG	Subcellular fluxes	82.9771	0.0411147	80.5041	85.6463	87.2624	90.3138
G_ALA.c	0*ALA.c -> ALA	Subcellular fluxes	71.3988	0.0412921	67.6958	74.6624	65.1272	72.3092
(1-G)_GA	0*GA.x -> GA	Dilution Parameters	50	0.0447834	0	100	50	50
(1-G)_SER	0*SER.x -> SER	Dilution Parameters	14.8148	0.0412588	12.7501	16.6611	9.54537	19.0392
(1-G)_GLY	0*GLY.x -> GLY	Dilution Parameters	11.6008	0.0412285	10.0043	13.1598	11.2667	12.9453
(1-G)_R5P	0*R5P.x -> R5P	Dilution Parameters	7.91934	0.0412538	6.3175	9.48209	8.72572	9.8164
(1-G)_G1P	0*G1P.x -> G1P	Dilution Parameters	61.8635	0.0497902	0	NaN	61.8635	61.8635
(1-G)_RUBP	0*RUBP.x -> RUBP	Dilution Parameters	1.19537	0.0412503	0	2.62399	0.961664	1.67455
(1-G)_3PGA	0*3PGA.x -> 3PGA	Dilution Parameters	3.49455	0.0412508	1.13075	5.20468	1e-07	3.94452
(1-G)_TP	0*TP.x -> TP	Dilution Parameters	4.68199	0.0412388	3.06682	6.26283	3.03592	4.73007
(1-G)_F6P	0*F6P.x -> F6P	Dilution Parameters	12.7866	0.0412351	10.51	14.9667	11.1336	14.4234
(1-G)_FBP	0*FBP.x -> FBP	Dilution Parameters	12.0751	0.0291826	9.63273	14.3717	11.7351	15.6086
(1-G)_G6P	0*G6P.x -> G6P	Dilution Parameters	14.2214	0.0411902	11.8238	16.5347	13.5718	17.6837
(1-G)_RU5P	0*RU5P.x -> P5P	Dilution Parameters	7.87635	0.0291899	6.25285	9.46544	8.42969	9.55853
(1-G)_S7P	0*S7P.x -> S7P	Dilution Parameters	2.73635	0.0412278	1.37207	4.06918	1.8712	2.32228
(1-G)_2PG	0*2PG.x -> 2PG	Dilution Parameters	2.8547	0.0412597	1.02951	4.62147	0.735943	2.75511
(1-G)_ADPG	0*ADPG.x -> ADPG	Dilution Parameters	4.56195	0.0412552	2.86944	6.20829	3.20966	4.20932
(1-G)_PEP	0*PEP.x -> PEP	Dilution Parameters	10.2978	0.0412646	7.62486	12.1579	1e-07	9.46826
(1-G)_UDPG	0*UDPG.x -> UDPG	Dilution Parameters	17.0229	0.0411147	14.3537	19.4959	9.6862	12.7376
(1-G)_ALA	0*ALA.x -> ALA	Dilution Parameters	28.6012	0.0412921	25.3376	32.3042	27.6908	34.8728
PGASink	3PGA -> Sink	Sink fluxes	100	0	100	100	100	100
DHAPSink	TP -> Sink	Sink fluxes	100	0	100	100	100	100
F6PSink	F6P -> Sink	Sink fluxes	100	0	100	100	100	100
FBPSink	FBP -> Sink	Sink fluxes	100	0	100	100	100	100
G1PSink	G1P -> Sink	Sink fluxes	100	0	100	100	100	100
G6PSink	G6P -> Sink	Sink fluxes	100	0	100	100	100	100
P5PSink	P5P -> Sink	Sink fluxes	100	0	100	100	100	100
R5PSink	R5P -> Sink	Sink fluxes	100	0	100	100	100	100
GASink	GA -> Sink	Sink fluxes	100	0	100	100	100	100
SERSink	SER -> Sink	Sink fluxes	100	0	100	100	100	100
GLYSink	GLY -> Sink	Sink fluxes	100	0	100	100	100	100
RUBPSink	RUBP -> Sink	Sink fluxes	100	0	100	100	100	100
S7PSink	S7P -> Sink	Sink fluxes	100	0	100	100	100	100
2PGSink	2PG -> Sink	Sink fluxes	100	0	100	100	100	100
ADPGSink	ADPG -> Sink	Sink fluxes	100	0	100	100	100	100
PEPSink	PEP -> Sink	Sink fluxes	100	0	100	100	100	100
UDPGSink	UDPG -> Sink	Sink fluxes	100	0	100	100	100	100
ALASink	ALA -> Sink	Sink fluxes	100	0	100	100	100	100
S6Pout-LL	S6P + 0.1618*GLU + 0.0425*ASP + 0.01137*ALA.c + 0.003443*dummyGLY + 0.01997*dummySER -> Sink	Net fluxes	5.58984	0.0170422	NaN	5.67644	5.8104	5.81044
(1-G)_E4P	0*E4P.x -> E4P	Dilution Parameters	13.3742	0.0412548	11.6542	15.0347	10.0594	11.9557
G_E4P.p	0*E4P.p -> E4P	Subcellular fluxes	86.6258	0.0412548	84.9653	88.3458	88.0443	89.9406
E4PSink	E4P -> Sink	Sink fluxes	100	0	100	100	100	100
AKD	AKG + dummy -> SUC + CO2.np	Net fluxes	2.89556	0.00275742	2.88161	NaN	2.85987	2.85991
SD net	SUC <-> FUM	Net fluxes	2.89556	0.00275742	2.88161	NaN	2.85987	2.85991
FS net	FUM <-> MAL	Net fluxes	2.89556	0.00275742	2.88161	NaN	2.85987	2.85991
3PGA.p net	3PGA.p <-> PEP.p	Net fluxes	1e-07	4.42553e-18	-1.77636e-15	2.27473	1e-07	1.21901e-05
PEP.p net	PEP.p <-> PYR.p	Net fluxes	9.99862e-08	4.42553e-18	-1.3797e-11	2.27473	9.99862e-08	1.21901e-05
PYR.p	PYR.p + dummy -> ACA.p + CO2.np	Net fluxes	1e-07	4.42553e-18	-7.10543e-15	2.27473	1e-07	1.21901e-05
PYR.c	PYR.c + dummy -> ACA.c + CO2.np	Net fluxes	3.8	4.032e-16	3.8	3.81627	3.8	3.80004
ACA.c	OAA + ACA.c -> CIT	Net fluxes	3.8	4.032e-16	3.8	3.81627	3.8	3.80004
G_PEP.p	0*PEP.p -> PEP	Subcellular fluxes	19.1872	0.038449	0	91.5126	1e-07	88.3142
G_PYR.p	0*PYR.p -> PYR	Subcellular fluxes	3.76934e-07	0.0464949	3.49304e-15	Inf	3.76933e-07	9.12773e-07
G_ACA.p	0*ACA.p -> ACA	Subcellular fluxes	5.01397e-07	0.0513685	0	Inf	5.01395e-07	1.2536e-06
G_ACA.c	0*ACA.c -> ACA	Subcellular fluxes	5.01397e-07	0.0488406	0	Inf	5.01395e-07	1.2536e-06
PYRSink	PYR -> Sink	Sink fluxes	3.76934e-07	0.0464949	0	Inf	3.76933e-07	9.12773e-07
fattyacid	ACA.p -> fattyacid	Net fluxes	1e-07	4.42553e-18	0	2.27473	1e-07	1.21901e-05
6PG	G6P.p -> 6PG.p	Net fluxes	1.20874e-07	0	-7.10543e-15	NaN	1e-07	8.12841e-07
6PGS	dummy + 6PG.p -> RU5P.p + CO2.np	Net fluxes	1.20874e-07	0	0	NaN	1e-07	8.12841e-07
(1-G)_6PG	0*6PG.p -> 6PG	Dilution Parameters	2.9977e-07	0.0471057	-2.59289e-15	Inf	2.99759e-07	8.81239e-07
6PGSink	6PG -> Sink	Sink fluxes	2.9977e-07	0.0471057	0	Inf	2.99759e-07	8.81239e-07
SGlc net	UDPG.c <-> SGlc.c	Net fluxes	5.58984	0.0170422	NaN	5.67644	5.8104	5.81044
SFrc net	F6P.c <-> SFrc.c	Net fluxes	5.58984	0.0170422	NaN	5.67644	5.8104	5.81044
s6p	SGlc.c + SFrc.c -> S6P	Net fluxes	5.58984	0.0170422	NaN	5.67644	5.8104	5.81044
G_SGlc.c	0*SGlc.c -> SGlc	Subcellular fluxes	7.48604e-07	1.24147e-06	6.06439e-07	Inf	7.81415e-07	3.41089e-06
G_SFrc.c	0*SFrc.c -> SFrc	Subcellular fluxes	0.00961775	0.0115106	0	Inf	0.00930986	0.0110225
(1-G)_SGlc	0*SGlc.x -> SGlc	Dilution Parameters	6.05634e-07	1.00619e-06	4.2957e-07	NaN	5.88825e-07	2.57623e-06
(1-G)_SFrc	0*SFrc.x -> SFrc	Dilution Parameters	0.00495276	0.00593977	0	4.18663e+06	0.00410615	0.00668911
SGlcSink	SGlc -> Sink	Sink fluxes	1.35424e-06	2.24698e-06	1.0429e-06	Inf	1.37186e-06	5.979e-06
SFrcSink	SFrc -> Sink	Sink fluxes	0.0145705	0.0173988	0.011833	Inf	0.013526	0.0175593
CO2.np	CO2.np -> CO2	Net fluxes	9.35356	0.00623913	9.32197	11.754	9.2728	9.27291
FBA.p exch	TP.p + TP.p <-> FBP.p	Exchange fluxes	756.79	0.0595343	0	Inf	698.532	744.819
PFK.p exch	FBP.p <-> F6P.p	Exchange fluxes	67.9282	0.0652812	NaN	Inf	9.99855e-08	59.2281
TK1 exch	TP.p + EC2 <-> X5P.p	Exchange fluxes	1e-07	1.77112e-18	0	42.2278	1e-07	1.69202e-05
TK2 exch	S7P.p <-> R5P.p + EC2	Exchange fluxes	8.60966	0.0407815	0	23.8423	1e-07	14.7972
TK3 exch	F6P.p <-> E4P.p + EC2	Exchange fluxes	2.64483e-07	0	0	77.3152	2.63842e-07	1.16338e-06
PPE exch	X5P.p <-> RU5P.p	Exchange fluxes	906.501	0.0255088	130.21	Inf	1e-07	453.612
PPI exch	R5P.p <-> RU5P.p	Exchange fluxes	1.67563e+06	0.0511917	547.389	Inf	1.67496e+06	1.67743e+06
GLYdil exch	GLY.p <-> GLY.x + dummyGLY	Exchange fluxes	1e-07	2.75728e-18	0	0.0279275	1.01967e-07	8.81485e-07
SERdil exch	SER.p <-> SER.x + dummySER	Exchange fluxes	1e-07	0	0	0.0733962	0.328696	0.68172
GK exch	GA.p <-> 3PGA.p	Exchange fluxes	377.265	0.0484243	0	Inf	376.794	378.908
PGI.p exch	F6P.p <-> G6P.p	Exchange fluxes	6.57767e-06	2.59437e-15	0	21.3638	2.03742	2903.84
PGM.p exch	G6P.p <-> G1P.p	Exchange fluxes	944287	0.0611473	0	Inf	944274	944287
FBA.c exch	TP.c + TP.c <-> FBP.c	Exchange fluxes	24.638	0.0413051	4.75419	38.1429	1e-07	28.5988
PFK.c exch	FBP.c <-> F6P.c	Exchange fluxes	20.2153	0.0405734	8.56357	Inf	10.0424	50.5508
PGI.c exch	F6P.c <-> G6P.c	Exchange fluxes	265826	0.0590915	20.9943	NaN	263842	266460
PGM.c exch	G6P.c <-> G1P.c	Exchange fluxes	37.1728	0.040952	21.5767	Inf	16.9824	141.899
GPU exch	G1P.c <-> UDPG.c	Exchange fluxes	275966	0.0488755	0	NaN	275966	275966
PGAM.c exch	3PGA.c <-> PEP.c	Exchange fluxes	40911.9	0.0551468	0.458363	NaN	40789.5	41251.7
ACO exch	CIT <-> ICI	Exchange fluxes	3.47959	0.0533927	0	Inf	3.1658	3.46285
MDH exch	MAL <-> OAA	Exchange fluxes	2.14427	0.041267	0.584686	3.79584	5.59813	38.3109
T_3PGA exch	3PGA.p <-> 3PGA.c	Exchange fluxes	2.56752e-07	3.36285e-18	0	86.5048	1e-07	8.26249
T_DHAP exch	TP.p <-> TP.c	Exchange fluxes	99948.6	0.0890292	95.4901	Inf	147.071	175218
PCR exch	GLU <-> PRO	Exchange fluxes	40433	0.0480179	1.34301	Inf	49348.6	78088.3
GS exch	GLU <-> GLN	Exchange fluxes	3.21683e-06	5.07535e-05	0	Inf	-1.29436e-06	0.0221477
TS exch	ASP <-> THR	Exchange fluxes	1.64715e-07	2.87931e-07	0	0.380986	1.95074e-07	9.22889e-07
AS exch	ASP <-> ASN	Exchange fluxes	1.60703e-07	2.7285e-07	0	0.524236	1.84008e-07	0.130256
SD exch	SUC <-> FUM	Exchange fluxes	1e-07	0	0	Inf	7.23916e-08	1.01768e-07
FS exch	FUM <-> MAL	Exchange fluxes	40719.4	0.0506852	0	Inf	9.99979e-08	31.5112
3PGA.p exch	3PGA.p <-> PEP.p	Exchange fluxes	1.58878	0.0412794	0	131041	1e-07	5.08064
PEP.p exch	PEP.p <-> PYR.p	Exchange fluxes	124267	0.0496126	0	Inf	124267	124268
SGlc exch	UDPG.c <-> SGlc.c	Exchange fluxes	0.0152068	0.0477057	0	NaN	0.0768454	1.9327
SFrc exch	F6P.c <-> SFrc.c	Exchange fluxes	1.3058e-07	0	0	NaN	1.01522e-07	1.12422e-06

## Sheet: Supplemental Dataset S4
Supplemental Dataset S4. Estimated flux values and 95% confidence intervals by parameter continuation and Monte Carlo analysis for net and exchange fluxes for the forced fatty acid model. Values are absolute fluxes (µmol metabolites gFW-1 hr-1) based on the measured net CO2 uptake rate. The net flux is the difference between influx and efflux of metabolites moved in or out of the cell. The exchan…
					Parameter continuation		Monte Carlo new SE (3035 simulations)
ID	Equation	Type	Value	StdErr	LB	UB	LB	UB
CO2.t	CO2.t -> CO2	Net fluxes	130	3.57615e-16	110	130	130	130
CO2_sink	dummy -> Sink	Net fluxes	130	3.57615e-16	110	130	130	130
RUBICSO_CO2	RUBP.p + CO2 -> 3PGA.p + 3PGA.p + dummy	Net fluxes	150.067	0.0285836	126.826	154.09	148.623	150.462
GAPDH.p	3PGA.p -> TP.p	Net fluxes	324.973	0.0403221	260.342	333.422	311.793	321.976
ALD	TP.p + E4P.p -> SBP	Net fluxes	57.709	0.0160289	45.1222	59.3117	54.9359	56.902
SBP	SBP -> S7P.p	Net fluxes	57.709	0.0160289	45.1222	59.3117	54.9359	56.902
FBA.p net	TP.p + TP.p <-> FBP.p	Net fluxes	67.1329	0.0327578	55.2508	71.7422	64.4747	73.6847
PFK.p net	FBP.p <-> F6P.p	Net fluxes	67.1329	0.0327578	55.2508	71.7422	64.4747	73.6847
TK1 net	TP.p + EC2 <-> X5P.p	Net fluxes	115.418	0.0320579	90.2445	118.623	109.872	113.804
TK2 net	S7P.p <-> R5P.p + EC2	Net fluxes	57.709	0.0160289	45.1222	59.3117	54.9359	56.902
TK3 net	F6P.p <-> E4P.p + EC2	Net fluxes	57.709	0.0160289	45.1222	59.3117	54.9359	56.902
PPE net	X5P.p <-> RU5P.p	Net fluxes	115.418	0.0320579	90.2445	118.623	109.872	113.804
PPI net	R5P.p <-> RU5P.p	Net fluxes	57.709	0.0160289	45.1222	59.3117	54.9359	56.902
PRK	RU5P.p -> RUBP.p	Net fluxes	173.132	0.024369	137.633	178.02	164.865	170.706
RUBISCO_O2	RUBP.p -> 3PGA.p + 2PG.p	Net fluxes	23.0654	0.0296505	9.44771	26.2432	16.1672	20.2636
PGP	2PG.p -> GLY.p	Net fluxes	23.0654	0.0296505	9.44771	26.2432	16.1672	20.2636
GLYdil net	GLY.p <-> GLY.x + dummyGLY	Net fluxes	0.0151325	3.50599e-05	0.00817523	0.0188731	0.00284403	0.0161041
GDC	GLY.p + GLY.p + dummy -> SER.p + CO2	Net fluxes	11.5251	0.0148245	4.72203	13.1127	8.07941	10.1297
SERdil net	SER.p <-> SER.x + dummySER	Net fluxes	0.0877712	0.000203353	0.0474178	0.109467	0.0164959	0.0934064
SGA1	SER.p -> GA.p	Net fluxes	11.4374	0.0148175	4.63704	13.0276	8.01273	10.103
GK net	GA.p <-> 3PGA.p	Net fluxes	11.4374	0.0148175	4.63704	13.0276	8.01273	10.103
PGI.p net	F6P.p <-> G6P.p	Net fluxes	9.42398	0.0431852	7.34542	16.928	8.81889	17.1992
PGM.p net	G6P.p <-> G1P.p	Net fluxes	9.41863	0.0221987	7.04157	12.1915	8.80347	17.1992
AGP	G1P.p -> ADPG.p	Net fluxes	9.41863	0.0221987	7.04157	12.1915	8.80347	17.1992
Starch	ADPG.p -> Starch	Net fluxes	9.41863	0.0221987	7.04157	12.1915	8.80347	17.1992
FBA.c net	TP.c + TP.c <-> FBP.c	Net fluxes	8.79031	0.0203659	4.7489	10.9632	1.65207	9.35467
PFK.c net	FBP.c <-> F6P.c	Net fluxes	8.79031	0.0203659	4.7489	10.9632	1.65207	9.35467
PGI.c net	F6P.c <-> G6P.c	Net fluxes	4.39515	0.0101829	2.37445	5.48158	0.826033	4.67734
PGM.c net	G6P.c <-> G1P.c	Net fluxes	4.39515	0.0101829	2.37445	5.48158	0.826033	4.67734
GPU net	G1P.c <-> UDPG.c	Net fluxes	4.39515	0.0101829	2.37445	5.48158	0.826033	4.67734
PGAM.c net	3PGA.c <-> PEP.c	Net fluxes	1.66303	0.016457	1.23242	2.79975	1.06342	2.31055
PK.c	PEP.c -> PYR.c	Net fluxes	0.765096	0.0162063	0.569151	1.82067	0.874346	1.36754
ACO net	CIT <-> ICI	Net fluxes	0.715123	0.0162001	0.531848	1.76844	0.864598	1.32134
IDH	ICI + dummy -> AKG + CO2.np	Net fluxes	0.715123	0.0162001	0.531848	1.76844	0.864598	1.32134
MDH net	MAL <-> OAA	Net fluxes	0.0039874	0.0162012	-6.75016e-14	1.11416	0.4917	0.911399
PPC	PEP.c + CO2.np -> OAA + dummy	Net fluxes	0.89793	0.00208038	0.4851	1.11989	0.168759	0.95558
T_3PGA net	3PGA.p <-> 3PGA.c	Net fluxes	1.66303	0.016457	1.23242	2.79975	1.06342	2.31055
T_DHAP net	TP.p <-> TP.c	Net fluxes	17.5806	0.0407318	9.4978	21.9263	3.30413	18.7093
ALT	PYR.c -> ALA.c	Net fluxes	0.0499729	0.00011578	0.0269975	0.0623255	0.009392	0.0531813
ASPT	OAA -> ASP	Net fluxes	0.186794	0.000432775	0.100914	0.232967	0.0351064	0.198787
GLUDH	AKG -> GLU	Net fluxes	0.711136	0.0016476	0.384186	0.886919	0.133652	0.756793
PCR net	GLU <-> PRO	Net fluxes	-2.84217e-14	0	-2.84217e-14	-2.84217e-14	-5.68434e-14	0
GS net	GLU <-> GLN	Net fluxes	-1.64313e-14	0	-1.64313e-14	-1.64313e-14	-1.64313e-14	-1.64313e-14
TS net	ASP <-> THR	Net fluxes	-1.42109e-14	0	-1.42109e-14	-1.42109e-14	-1.42109e-14	-1.42109e-14
AS net	ASP <-> ASN	Net fluxes	1.33227e-15	0	1.33227e-15	1.33227e-15	1.33227e-15	1.33227e-15
G_3PGA.p	0*3PGA.p -> 3PGA	Subcellular fluxes	63.0107	0.058143	0	97.6535	40.3636	80.0781
G_3PGA.c	0*3PGA.c -> 3PGA	Subcellular fluxes	34.3614	0.0411101	0	81.1048	17.5173	57.231
G_DHAP.p	0*TP.p -> TP	Subcellular fluxes	1e-07	1.6584e-17	0	96.3937	1.38457e-07	9.51963e-07
G_DHAP.c	0*TP.c -> TP	Subcellular fluxes	96.2726	0.0290854	0	99.1081	95.412	97.4884
G_F6P.p	0*F6P.p -> F6P	Subcellular fluxes	15.4219	0.0571961	0	47.216	1e-07	40.8841
G_F6P.c	0*F6P.c -> F6P	Subcellular fluxes	71.3303	0.0397047	38.512	89.8627	45.337	86.8958
G_FBP.p	0*FBP.p -> FBP	Subcellular fluxes	1.00096e-07	5.99102e-18	0	69.9262	1.38457e-07	9.51974e-07
G_FBP.c	0*FBP.c -> FBP	Subcellular fluxes	87.683	0.0289688	17.4581	91.1551	85.0077	88.6296
G_G1P.p	0*G1P.p -> G1P	Subcellular fluxes	2.55758	0.0681385	0	NaN	2.55758	2.55758
G_G1P.c	0*G1P.c -> G1P	Subcellular fluxes	35.579	0.0464723	0	NaN	35.579	35.579
G_G6P.p	0*G6P.p -> G6P	Subcellular fluxes	21.0169	0.0573942	0	53.7744	2.19688	42.2584
G_G6P.c	0*G6P.c -> G6P	Subcellular fluxes	64.3977	0.0399463	30.1211	88.8066	40.2198	81.0477
G_RU5P.p	0*RU5P.p -> P5P	Subcellular fluxes	41.6799	0.0579558	0	93.8273	1e-07	43.5261
G_X5P.p	0*X5P.p -> P5P	Subcellular fluxes	50.6741	0.0409744	0	94.6202	47.3474	91.0757
G_R5P.p	0*R5P.p -> R5P	Subcellular fluxes	92.095	0.0411402	89.7419	94.4216	90.0078	90.9822
G_GA.p	0*GA.p -> GA	Subcellular fluxes	50	0.0414545	0	100	50	50
G_SER.p	0*SER.p -> SER	Subcellular fluxes	100	0	96.193	100	85.6075	89.7685
G_GLY.p	0*GLY.p -> GLY	Subcellular fluxes	91.3635	0.0411321	87.9986	94.0401	86.6113	87.8995
G_RUBP.p	0*RUBP.p -> RUBP	Subcellular fluxes	98.8121	0.0411208	96.6772	100	98.3689	99.092
G_S7P.p	0*S7P.p -> S7P	Subcellular fluxes	97.2694	0.041121	95.3064	99.3204	97.6389	98.0897
G_2PG.p	0*2PG.p -> 2PG	Subcellular fluxes	97.8293	0.041058	95.0401	100	97.5868	99.5617
G_ADPG.p	0*ADPG.p -> ADPG	Subcellular fluxes	95.4423	0.0411484	93.0018	97.5859	95.8228	96.8373
G_PEP.c	0*PEP.c -> PEP	Subcellular fluxes	80.1264	0.0578752	70.6914	87.7097	78.1482	86.3607
G_UDPG.c	0*UDPG.c -> UDPG	Subcellular fluxes	82.0818	0.0410613	78.4384	85.9636	86.7853	88.6288
G_ALA.c	0*ALA.c -> ALA	Subcellular fluxes	73.001	0.0411064	68.2272	77.2176	68.064	71.8462
(1-G)_GA	0*GA.x -> GA	Dilution Parameters	50	0.0414545	0	100	50	50
(1-G)_SER	0*SER.x -> SER	Dilution Parameters	1.37974e-07	0	0	3.80702	10.2315	14.3925
(1-G)_GLY	0*GLY.x -> GLY	Dilution Parameters	8.63651	0.0411321	5.95993	12.0014	12.1005	13.3887
(1-G)_R5P	0*R5P.x -> R5P	Dilution Parameters	7.90499	0.0411402	5.57836	10.2581	9.01779	9.99217
(1-G)_G1P	0*G1P.x -> G1P	Dilution Parameters	61.8635	0.0488869	0	NaN	61.8635	61.8635
(1-G)_RUBP	0*RUBP.x -> RUBP	Dilution Parameters	1.18789	0.0411208	0	3.32279	0.90798	1.63111
(1-G)_3PGA	0*3PGA.x -> 3PGA	Dilution Parameters	2.62798	0.0410516	0.183105	5.46403	1.7405	3.31286
(1-G)_TP	0*TP.x -> TP	Dilution Parameters	3.72736	0.0290854	0.89515	6.46163	2.51161	4.52136
(1-G)_F6P	0*F6P.x -> F6P	Dilution Parameters	13.2478	0.0411472	9.95425	16.6278	12.349	14.9891
(1-G)_FBP	0*FBP.x -> FBP	Dilution Parameters	12.317	0.0289688	8.84809	15.661	11.3532	14.7038
(1-G)_G6P	0*G6P.x -> G6P	Dilution Parameters	14.5853	0.0411481	11.1229	17.9513	15.6139	18.5079
(1-G)_RU5P	0*RU5P.x -> P5P	Dilution Parameters	7.646	0.0410492	5.26755	10.036	8.79279	9.74375
(1-G)_S7P	0*S7P.x -> S7P	Dilution Parameters	2.73059	0.041121	0.679624	4.69356	1.91033	2.3611
(1-G)_2PG	0*2PG.x -> 2PG	Dilution Parameters	2.17069	0.041058	0	4.95988	0.438268	2.41324
(1-G)_ADPG	0*ADPG.x -> ADPG	Dilution Parameters	4.55766	0.0411484	2.41414	6.99821	3.16267	4.17723
(1-G)_PEP	0*PEP.x -> PEP	Dilution Parameters	6.04605	0.0410464	2.25189	10.141	3.47697	6.79744
(1-G)_UDPG	0*UDPG.x -> UDPG	Dilution Parameters	17.9182	0.0410613	14.0364	21.5616	11.3712	13.2147
(1-G)_ALA	0*ALA.x -> ALA	Dilution Parameters	26.999	0.0411064	22.7824	31.7728	28.1538	31.936
PGASink	3PGA -> Sink	Sink fluxes	100	0	100	100	100	100
DHAPSink	TP -> Sink	Sink fluxes	100	0	100	100	100	100
F6PSink	F6P -> Sink	Sink fluxes	100	0	100	100	100	100
FBPSink	FBP -> Sink	Sink fluxes	100	0	100	100	100	100
G1PSink	G1P -> Sink	Sink fluxes	100	0	100	100	100	100
G6PSink	G6P -> Sink	Sink fluxes	100	0	100	100	100	100
P5PSink	P5P -> Sink	Sink fluxes	100	0	100	100	100	100
R5PSink	R5P -> Sink	Sink fluxes	100	0	100	100	100	100
GASink	GA -> Sink	Sink fluxes	100	0	100	100	100	100
SERSink	SER -> Sink	Sink fluxes	100	0	100	100	100	100
GLYSink	GLY -> Sink	Sink fluxes	100	0	100	100	100	100
RUBPSink	RUBP -> Sink	Sink fluxes	100	0	100	100	100	100
S7PSink	S7P -> Sink	Sink fluxes	100	0	100	100	100	100
2PGSink	2PG -> Sink	Sink fluxes	100	0	100	100	100	100
ADPGSink	ADPG -> Sink	Sink fluxes	100	0	100	100	100	100
PEPSink	PEP -> Sink	Sink fluxes	100	0	100	100	100	100
UDPGSink	UDPG -> Sink	Sink fluxes	100	0	100	100	100	100
ALASink	ALA -> Sink	Sink fluxes	100	0	100	100	100	100
S6Pout-LL	S6P + 0.1618*GLU + 0.0425*ASP + 0.01137*ALA.c + 0.003443*dummyGLY + 0.01997*dummySER -> Sink	Net fluxes	4.39515	0.0101829	2.37445	5.48158	0.826033	4.67734
(1-G)_E4P	0*E4P.x -> E4P	Dilution Parameters	13.3215	0.0411451	10.7412	15.9745	9.8334	11.8695
G_E4P.p	0*E4P.p -> E4P	Subcellular fluxes	86.6785	0.0411451	84.0255	89.2588	88.1305	90.1666
E4PSink	E4P -> Sink	Sink fluxes	100	0	100	100	100	100
AKD	AKG + dummy -> SUC + CO2.np	Net fluxes	0.0039874	0.0162012	-3.06422e-14	1.11416	0.4917	0.911399
SD net	SUC <-> FUM	Net fluxes	0.0039874	0.0162012	8.43769e-15	1.11416	0.4917	0.911399
FS net	FUM <-> MAL	Net fluxes	0.0039874	0.0162012	0	1.11416	0.4917	0.911399
3PGA.p net	3PGA.p <-> PEP.p	Net fluxes	8	4.97115e-18	8	10.7884	8	8
PEP.p net	PEP.p <-> PYR.p	Net fluxes	8	4.97115e-18	8	10.7884	8	8
PYR.p	PYR.p + dummy -> ACA.p + CO2.np	Net fluxes	8	4.97115e-18	8	10.7884	8	8
PYR.c	PYR.c + dummy -> ACA.c + CO2.np	Net fluxes	0.715123	0.0162001	0.531848	1.76844	0.864598	1.32134
ACA.c	OAA + ACA.c -> CIT	Net fluxes	0.715123	0.0162001	0.531848	1.76844	0.864598	1.32134
G_PEP.p	0*PEP.p -> PEP	Subcellular fluxes	13.8276	0.0403608	3.66476	58.7502	7.80046	17.4519
G_PYR.p	0*PYR.p -> PYR	Subcellular fluxes	3.79414e-07	0.0429591	-1.3376e-14	Inf	3.79414e-07	8.5242e-07
G_ACA.p	0*ACA.p -> ACA	Subcellular fluxes	5.05517e-07	0.0435315	0	Inf	5.05517e-07	1.17008e-06
G_ACA.c	0*ACA.c -> ACA	Subcellular fluxes	5.05517e-07	0.0451602	0	Inf	5.05517e-07	1.17008e-06
PYRSink	PYR -> Sink	Sink fluxes	3.79414e-07	0.0429591	0	Inf	3.79414e-07	8.5242e-07
fattyacid	ACA.p -> fattyacid	Net fluxes	8	4.97115e-18	8	10.7884	8	8
6PG	G6P.p -> 6PG.p	Net fluxes	0.00534541	0.0374411	1.06581e-14	6.49838	1e-07	7.04021e-07
6PGS	dummy + 6PG.p -> RU5P.p + CO2.np	Net fluxes	0.00534541	0.0374411	0	6.49838	1e-07	7.04021e-07
(1-G)_6PG	0*6PG.p -> 6PG	Dilution Parameters	3.05684e-07	0.0459721	-2.44943e-15	Inf	3.05684e-07	8.10346e-07
6PGSink	6PG -> Sink	Sink fluxes	3.05684e-07	0.0459721	0	Inf	3.05684e-07	8.10346e-07
SGlc net	UDPG.c <-> SGlc.c	Net fluxes	4.39515	0.0101829	2.37445	5.48158	0.826033	4.67734
SFrc net	F6P.c <-> SFrc.c	Net fluxes	4.39515	0.0101829	2.37445	5.48158	0.826033	4.67734
s6p	SGlc.c + SFrc.c -> S6P	Net fluxes	4.39515	0.0101829	2.37445	5.48158	0.826033	4.67734
G_SGlc.c	0*SGlc.c -> SGlc	Subcellular fluxes	7.07055e-07	1.83182e-06	5.1996e-07	Inf	7.55226e-07	3.00445e-06
G_SFrc.c	0*SFrc.c -> SFrc	Subcellular fluxes	0.00917631	0.0107853	0	Inf	0.00887775	0.0101458
(1-G)_SGlc	0*SGlc.x -> SGlc	Dilution Parameters	5.68322e-07	1.46734e-06	3.36712e-07	NaN	6.13392e-07	2.53663e-06
(1-G)_SFrc	0*SFrc.x -> SFrc	Dilution Parameters	0.00471975	0.00561168	0	NaN	0.00445348	0.00663369
SGlcSink	SGlc -> Sink	Sink fluxes	1.27538e-06	3.29874e-06	8.6525e-07	Inf	1.36874e-06	5.54166e-06
SFrcSink	SFrc -> Sink	Sink fluxes	0.0138961	0.016345	0.0103943	Inf	0.0135049	0.0166219
CO2.np	CO2.np -> CO2	Net fluxes	9.43958	0.0398709	9.08402	17.968	10.413	11.3199
FBA.p exch	TP.p + TP.p <-> FBP.p	Exchange fluxes	1026.96	0.0190786	0	Inf	590.839	1025.59
PFK.p exch	FBP.p <-> F6P.p	Exchange fluxes	501.031	0.0429251	2.16232e-07	Inf	9.9983e-08	493.905
TK1 exch	TP.p + EC2 <-> X5P.p	Exchange fluxes	4.02298e-05	7.39734e-18	0	126.831	1e-07	84.8795
TK2 exch	S7P.p <-> R5P.p + EC2	Exchange fluxes	1e-07	0	0	28.5438	1.39858e-07	2.91706
TK3 exch	F6P.p <-> E4P.p + EC2	Exchange fluxes	6.69395e-06	0	0	210.561	1e-07	27.9029
PPE exch	X5P.p <-> RU5P.p	Exchange fluxes	82.0154	0.0516751	0	Inf	1e-07	71.2112
PPI exch	R5P.p <-> RU5P.p	Exchange fluxes	1.66763e+06	0.0261543	317.685	Inf	1.66776e+06	1.67326e+06
GLYdil exch	GLY.p <-> GLY.x + dummyGLY	Exchange fluxes	0.651095	0.0360273	0.0405841	0.954421	1e-07	1e-07
SERdil exch	SER.p <-> SER.x + dummySER	Exchange fluxes	1.77474	0.037581	0.621972	2.14123	1.2124	1.3997
GK exch	GA.p <-> 3PGA.p	Exchange fluxes	383.636	0.0412043	0	Inf	379.315	384.377
PGI.p exch	F6P.p <-> G6P.p	Exchange fluxes	1.38439e-07	0.0596874	0	Inf	1.38439e-07	168327
PGM.p exch	G6P.p <-> G1P.p	Exchange fluxes	944287	0.0543207	0	Inf	944284	946171
FBA.c exch	TP.c + TP.c <-> FBP.c	Exchange fluxes	0.945852	0.0410319	0	12.4779	1e-07	1.85099
PFK.c exch	FBP.c <-> F6P.c	Exchange fluxes	5.07831	0.0400092	1.35791	Inf	1.05593	14.975
PGI.c exch	F6P.c <-> G6P.c	Exchange fluxes	245231	0.0464384	5.15913	Inf	243392	245372
PGM.c exch	G6P.c <-> G1P.c	Exchange fluxes	16.8107	0.0419371	5.59765	Inf	2.83558	45541.7
GPU exch	G1P.c <-> UDPG.c	Exchange fluxes	275961	0.0576208	0	Inf	275961	275965
PGAM.c exch	3PGA.c <-> PEP.c	Exchange fluxes	15288.6	0.049089	0	Inf	14730.2	16209.5
ACO exch	CIT <-> ICI	Exchange fluxes	0.0387815	0.0526363	0	Inf	1e-07	0.00150259
MDH exch	MAL <-> OAA	Exchange fluxes	2.11564	0.0439578	0	3.56996	1e-07	3.04003
T_3PGA exch	3PGA.p <-> 3PGA.c	Exchange fluxes	1.3492e-07	8.62468e-18	0	NaN	1e-07	0.106057
T_DHAP exch	TP.p <-> TP.c	Exchange fluxes	2.55482e-07	1.20269e-15	0	Inf	9.99721e-08	278573
PCR exch	GLU <-> PRO	Exchange fluxes	42.3972	0.0412365	0	Inf	42.4072	4087.16
GS exch	GLU <-> GLN	Exchange fluxes	2.11791e-06	5.33667e-05	0	Inf	1e-07	0.0441605
TS exch	ASP <-> THR	Exchange fluxes	1.3801e-07	3.01893e-07	0	0.875146	1.21377e-07	5.75126e-07
AS exch	ASP <-> ASN	Exchange fluxes	6.35308e-07	9.4364e-07	0	1.32983	6.80072e-07	1.30182e-05
SD exch	SUC <-> FUM	Exchange fluxes	0.00146384	0.046759	0	Inf	0.00146231	0.00146465
FS exch	FUM <-> MAL	Exchange fluxes	5.7575e-07	1.9234e-16	0	Inf	9.99987e-08	0.00878158
3PGA.p exch	3PGA.p <-> PEP.p	Exchange fluxes	2.77488	0.029029	1.09012	9.85841	3.78882	5.58585
PEP.p exch	PEP.p <-> PYR.p	Exchange fluxes	129686	0.0459196	5.22645	NaN	122028	129695
SGlc exch	UDPG.c <-> SGlc.c	Exchange fluxes	1.02556	0.0458818	0	Inf	1.09438	3.64515
SFrc exch	F6P.c <-> SFrc.c	Exchange fluxes	1.3989e-07	0	0	Inf	1e-07	2.57707e-05

## Sheet: Supplemental Dataset S5
Supplemental Dataset S5. Estimated flux values and 95% confidence intervals by parameter continuation and Monte Carlo analysis for net and exchange fluxes for constrained vo/vc model. Values are absolute fluxes (µmol metabolites gFW-1 hr-1) based on the measured net CO2 uptake rate. The net flux is the difference between influx and efflux of metabolites moved in or out of the cell. The exchange f…
					Parameter continuation		Monte Carlo new SE (3035 simulations)
ID	Equation	Type	Value	StdErr	LB	UB	LB	UB
CO2.t	CO2.t -> CO2	Net fluxes	130	2.41167e-15	122.751	130	110	130
CO2_sink	dummy -> Sink	Net fluxes	130	2.41167e-15	122.751	130	110	130
RUBICSO_CO2	RUBP.p + CO2 -> 3PGA.p + 3PGA.p + dummy	Net fluxes	150.477	0.0645132	142.085	152.734	129.245	154.103
GAPDH.p	3PGA.p -> TP.p	Net fluxes	344.626	0.126062	328.062	349.145	303.958	355.938
ALD	TP.p + E4P.p -> SBP	Net fluxes	58.7873	0.00142146	56.3529	59.4422	52.1711	60.8002
SBP	SBP -> S7P.p	Net fluxes	58.7873	0.00142146	56.3529	59.4422	52.1711	60.8002
FBA.p net	TP.p + TP.p <-> FBP.p	Net fluxes	73.7234	0.0902137	69.7165	76.5306	65.4298	83.1341
PFK.p net	FBP.p <-> F6P.p	Net fluxes	73.7234	0.0902137	69.7165	76.5306	65.4298	83.1341
TK1 net	TP.p + EC2 <-> X5P.p	Net fluxes	117.575	0.00284293	112.706	118.884	104.342	121.6
TK2 net	S7P.p <-> R5P.p + EC2	Net fluxes	58.7873	0.00142146	56.3529	59.4422	52.1711	60.8002
TK3 net	F6P.p <-> E4P.p + EC2	Net fluxes	58.7873	0.00142146	56.3529	59.4422	52.1711	60.8002
PPE net	X5P.p <-> RU5P.p	Net fluxes	117.575	0.00284293	112.706	118.884	104.342	121.6
PPI net	R5P.p <-> RU5P.p	Net fluxes	58.7873	0.00142146	56.3529	59.4422	52.1711	60.8002
PRK	RU5P.p -> RUBP.p	Net fluxes	180.977	0.0645132	172.589	183.269	160.093	187.51
RUBISCO_O2	RUBP.p -> 3PGA.p + 2PG.p	Net fluxes	30.5	7.65658e-18	30.5	31.8115	30.5	34.9373
PGP	2PG.p -> GLY.p	Net fluxes	30.5	7.65658e-18	30.5	31.8115	30.5	34.9373
GLYdil net	GLY.p <-> GLY.x + dummyGLY	Net fluxes	0.0179188	0.000124872	0.0148853	0.0206419	0.00126379	0.0240433
GDC	GLY.p + GLY.p + dummy -> SER.p + CO2	Net fluxes	15.241	6.24361e-05	15.2397	15.8964	15.2387	17.4594
SERdil net	SER.p <-> SER.x + dummySER	Net fluxes	0.103932	0.000724281	0.0863375	0.119726	0.00733021	0.139456
SGA1	SER.p -> GA.p	Net fluxes	15.1371	0.000786717	15.1199	15.7933	15.1081	17.3873
GK net	GA.p <-> 3PGA.p	Net fluxes	15.1371	0.000786717	15.1199	15.7933	15.1081	17.3873
PGI.p net	F6P.p <-> G6P.p	Net fluxes	14.9361	0.0912467	12.4376	17.7618	10.5062	24.1589
PGM.p net	G6P.p <-> G1P.p	Net fluxes	10.3211	0.0790646	8.59572	12.0343	5.59496	19.068
AGP	G1P.p -> ADPG.p	Net fluxes	10.3211	0.0790646	8.59572	12.0343	5.59496	19.068
Starch	ADPG.p -> Starch	Net fluxes	10.3211	0.0790646	8.59572	12.0343	5.59496	19.068
FBA.c net	TP.c + TP.c <-> FBP.c	Net fluxes	10.4089	0.0725369	8.64672	11.9906	0.734122	13.9665
PFK.c net	FBP.c <-> F6P.c	Net fluxes	10.4089	0.0725369	8.64672	11.9906	0.734122	13.9665
PGI.c net	F6P.c <-> G6P.c	Net fluxes	5.20443	0.0362684	4.32336	5.99532	0.367061	6.98325
PGM.c net	G6P.c <-> G1P.c	Net fluxes	5.20443	0.0362684	4.32336	5.99532	0.367061	6.98325
GPU net	G1P.c <-> UDPG.c	Net fluxes	5.20443	0.0362684	4.32336	5.99532	0.367061	6.98325
PGAM.c net	3PGA.c <-> PEP.c	Net fluxes	1.96452	0.0136902	1.63135	2.26392	0.433251	2.92414
PK.c	PEP.c -> PYR.c	Net fluxes	0.901251	0.0062806	0.748601	1.05742	0.340009	1.55767
ACO net	CIT <-> ICI	Net fluxes	0.842076	0.00586823	0.69949	0.992858	0.332912	1.48706
IDH	ICI + dummy -> AKG + CO2.np	Net fluxes	0.842076	0.00586823	0.69949	0.992858	0.332912	1.48706
MDH net	MAL <-> OAA	Net fluxes	1.17303e-07	8.98309e-16	1.47367e-11	0.118127	9.99998e-08	0.722668
PPC	PEP.c + CO2.np -> OAA + dummy	Net fluxes	1.06326	0.00740964	0.883262	1.22484	0.0749906	1.42668
T_3PGA net	3PGA.p <-> 3PGA.c	Net fluxes	1.96452	0.0136902	1.63135	2.26392	0.433251	2.92414
T_DHAP net	TP.p <-> TP.c	Net fluxes	20.8177	0.145074	17.2934	23.9813	1.46824	27.933
ALT	PYR.c -> ALA.c	Net fluxes	0.0591743	0.000412372	0.0491566	0.0681667	0.00417348	0.0793996
ASPT	OAA -> ASP	Net fluxes	0.221188	0.00154141	0.183743	0.254801	0.0156001	0.296788
GLUDH	AKG -> GLU	Net fluxes	0.842076	0.00586823	0.699519	0.970042	0.0593905	1.12989
PCR net	GLU <-> PRO	Net fluxes	7.10543e-15	0	7.10543e-15	7.10543e-15	0	0
GS net	GLU <-> GLN	Net fluxes	-2.88658e-14	0	-2.88658e-14	-2.88658e-14	-2.88658e-14	-2.88658e-14
TS net	ASP <-> THR	Net fluxes	5.68434e-14	0	5.68434e-14	5.68434e-14	5.68434e-14	5.68434e-14
AS net	ASP <-> ASN	Net fluxes	1.68754e-14	0	1.68754e-14	1.68754e-14	1.68754e-14	1.68754e-14
G_3PGA.p	0*3PGA.p -> 3PGA	Subcellular fluxes	67.9353	0.231491	0	88.6002	27.3694	78.4384
G_3PGA.c	0*3PGA.c -> 3PGA	Subcellular fluxes	29.8543	0.165219	8.73504	55.715	19.1849	70.0968
G_DHAP.p	0*TP.p -> TP	Subcellular fluxes	2.04084e-07	1.29165e-17	0	54.9511	2.04084e-07	30.7429
G_DHAP.c	0*TP.c -> TP	Subcellular fluxes	97.0987	0.115961	41.3915	99.0875	65.5357	97.4161
G_F6P.p	0*F6P.p -> F6P	Subcellular fluxes	17.0482	0.229585	0	39.8586	1e-07	20.6978
G_F6P.c	0*F6P.c -> F6P	Subcellular fluxes	75.8792	0.16292	50.6614	97.8406	69.5718	91.2966
G_FBP.p	0*FBP.p -> FBP	Subcellular fluxes	2.15364e-07	2.80014e-17	0	60.5085	2.15364e-07	7.94504
G_FBP.c	0*FBP.c -> FBP	Subcellular fluxes	90.629	0.115188	40.9887	94.4656	85.4441	96.1075
G_G1P.p	0*G1P.p -> G1P	Subcellular fluxes	2.55758	0.293098	0	NaN	2.55758	2.55758
G_G1P.c	0*G1P.c -> G1P	Subcellular fluxes	35.579	0.208384	0	NaN	35.579	35.579
G_G6P.p	0*G6P.p -> G6P	Subcellular fluxes	37.2273	0.230597	30.7339	46.3555	28.0856	35.9089
G_G6P.c	0*G6P.c -> G6P	Subcellular fluxes	52.9066	0.164943	41.594	61.4579	51.381	61.3269
G_RU5P.p	0*RU5P.p -> P5P	Subcellular fluxes	37.8808	0.231252	0	90.9985	1e-07	48.6437
G_X5P.p	0*X5P.p -> P5P	Subcellular fluxes	54.5396	0.165063	0.719221	93.8946	42.1386	91.0915
G_R5P.p	0*R5P.p -> R5P	Subcellular fluxes	92.1204	0.161815	90.5566	93.712	90.1674	91.1149
G_GA.p	0*GA.p -> GA	Subcellular fluxes	50	0.230798	0	100	50	50
G_SER.p	0*SER.p -> SER	Subcellular fluxes	90.7277	0.163425	85.1697	96.1803	81.3332	84.4785
G_GLY.p	0*GLY.p -> GLY	Subcellular fluxes	90.6935	0.162272	88.8924	92.4846	86.5832	88.4994
G_RUBP.p	0*RUBP.p -> RUBP	Subcellular fluxes	98.831	0.161779	97.3996	100	98.4217	99.1083
G_S7P.p	0*S7P.p -> S7P	Subcellular fluxes	97.3249	0.160595	95.9912	98.6986	97.6856	98.1277
G_2PG.p	0*2PG.p -> 2PG	Subcellular fluxes	97.7627	0.162423	95.9861	99.589	97.4997	99.4989
G_ADPG.p	0*ADPG.p -> ADPG	Subcellular fluxes	95.4763	0.162172	93.8374	97.1644	95.7934	96.834
G_PEP.c	0*PEP.c -> PEP	Subcellular fluxes	85.9753	0.230687	82.5948	89.0103	77.7426	84.9048
G_UDPG.c	0*UDPG.c -> UDPG	Subcellular fluxes	88.2054	0.163714	83.974	93.4413	90.4319	93.9748
G_ALA.c	0*ALA.c -> ALA	Subcellular fluxes	72.5532	0.164269	69.5532	75.8699	68.3692	72.0161
(1-G)_GA	0*GA.x -> GA	Dilution Parameters	50	0.230798	0	100	50	50
(1-G)_SER	0*SER.x -> SER	Dilution Parameters	9.27235	0.163425	3.81969	14.8303	15.5215	18.6668
(1-G)_GLY	0*GLY.x -> GLY	Dilution Parameters	9.30654	0.162272	7.51545	11.1076	11.5006	13.4168
(1-G)_R5P	0*R5P.x -> R5P	Dilution Parameters	7.8796	0.161815	6.28804	9.4434	8.88515	9.83259
(1-G)_G1P	0*G1P.x -> G1P	Dilution Parameters	61.8635	0.202152	0	NaN	61.8635	61.8635
(1-G)_RUBP	0*RUBP.x -> RUBP	Dilution Parameters	1.16898	0.161779	0	2.6004	0.891719	1.5783
(1-G)_3PGA	0*3PGA.x -> 3PGA	Dilution Parameters	2.21032	0.162246	0.452836	3.92277	1.68451	3.25543
(1-G)_TP	0*TP.x -> TP	Dilution Parameters	2.90133	0.115961	0.911598	4.81513	2.57722	4.25415
(1-G)_F6P	0*F6P.x -> F6P	Dilution Parameters	7.07257	0.162541	2.1008	10.9632	7.65088	10.6301
(1-G)_FBP	0*FBP.x -> FBP	Dilution Parameters	9.371	0.115188	5.54217	12.5522	3.88382	9.18887
(1-G)_G6P	0*G6P.x -> G6P	Dilution Parameters	9.86602	0.162596	5.8644	13.3689	9.72094	13.6682
(1-G)_RU5P	0*RU5P.x -> P5P	Dilution Parameters	7.57959	0.161982	5.95393	9.17359	8.60987	9.72812
(1-G)_S7P	0*S7P.x -> S7P	Dilution Parameters	2.67511	0.160595	1.30139	4.00883	1.87226	2.31439
(1-G)_2PG	0*2PG.x -> 2PG	Dilution Parameters	2.2373	0.162423	0.411016	4.01387	0.501088	2.50032
(1-G)_ADPG	0*ADPG.x -> ADPG	Dilution Parameters	4.52373	0.162172	2.83562	6.16263	3.16602	4.20656
(1-G)_PEP	0*PEP.x -> PEP	Dilution Parameters	1.06303	0.164088	0	6.31526	1.89444	6.0747
(1-G)_UDPG	0*UDPG.x -> UDPG	Dilution Parameters	11.7946	0.163714	6.55875	16.026	6.0252	9.5681
(1-G)_ALA	0*ALA.x -> ALA	Dilution Parameters	27.4468	0.164269	24.1301	30.4468	27.9839	31.6308
PGASink	3PGA -> Sink	Sink fluxes	100	0	100	100	100	100
DHAPSink	TP -> Sink	Sink fluxes	100	0	100	100	100	100
F6PSink	F6P -> Sink	Sink fluxes	100	0	100	100	100	100
FBPSink	FBP -> Sink	Sink fluxes	100	0	100	100	100	100
G1PSink	G1P -> Sink	Sink fluxes	100	0	100	100	100	100
G6PSink	G6P -> Sink	Sink fluxes	100	0	100	100	100	100
P5PSink	P5P -> Sink	Sink fluxes	100	0	100	100	100	100
R5PSink	R5P -> Sink	Sink fluxes	100	0	100	100	100	100
GASink	GA -> Sink	Sink fluxes	100	0	100	100	100	100
SERSink	SER -> Sink	Sink fluxes	100	0	100	100	100	100
GLYSink	GLY -> Sink	Sink fluxes	100	0	100	100	100	100
RUBPSink	RUBP -> Sink	Sink fluxes	100	0	100	100	100	100
S7PSink	S7P -> Sink	Sink fluxes	100	0	100	100	100	100
2PGSink	2PG -> Sink	Sink fluxes	100	0	100	100	100	100
ADPGSink	ADPG -> Sink	Sink fluxes	100	0	100	100	100	100
PEPSink	PEP -> Sink	Sink fluxes	100	0	100	100	100	100
UDPGSink	UDPG -> Sink	Sink fluxes	100	0	100	100	100	100
ALASink	ALA -> Sink	Sink fluxes	100	0	100	100	100	100
S6Pout-LL	S6P + 0.1618*GLU + 0.0425*ASP + 0.01137*ALA.c + 0.003443*dummyGLY + 0.01997*dummySER -> Sink	Net fluxes	5.20443	0.0362684	4.32336	5.99532	0.367061	6.98325
(1-G)_E4P	0*E4P.x -> E4P	Dilution Parameters	13.2947	0.162222	11.5595	14.9681	9.98306	11.8622
G_E4P.p	0*E4P.p -> E4P	Subcellular fluxes	86.7053	0.162222	85.0319	88.4405	88.1378	90.0169
E4PSink	E4P -> Sink	Sink fluxes	100	0	100	100	100	100
AKD	AKG + dummy -> SUC + CO2.np	Net fluxes	1.17303e-07	8.98309e-16	1.47895e-11	0.118127	9.99998e-08	0.722668
SD net	SUC <-> FUM	Net fluxes	1.17303e-07	8.98309e-16	1.47402e-11	0.118127	9.99998e-08	0.722668
FS net	FUM <-> MAL	Net fluxes	1.17288e-07	8.98309e-16	0	0.118127	1.00001e-07	0.722668
3PGA.p net	3PGA.p <-> PEP.p	Net fluxes	1.20804e-07	2.24459e-17	-7.10543e-15	0.553352	1.20804e-07	1.20804e-07
PEP.p net	PEP.p <-> PYR.p	Net fluxes	1.20781e-07	2.24459e-17	-2.35243e-11	0.553352	1.20781e-07	1.20781e-07
PYR.p	PYR.p + dummy -> ACA.p + CO2.np	Net fluxes	1.20804e-07	2.24459e-17	-1.24345e-14	0.553352	1.20804e-07	1.20804e-07
PYR.c	PYR.c + dummy -> ACA.c + CO2.np	Net fluxes	0.842076	0.00586823	0.69949	0.992858	0.332912	1.48706
ACA.c	OAA + ACA.c -> CIT	Net fluxes	0.842076	0.00586823	0.69949	0.992858	0.332912	1.48706
G_PEP.p	0*PEP.p -> PEP	Subcellular fluxes	12.9616	0.163617	5.99476	45.0577	10.1094	19.2567
G_PYR.p	0*PYR.p -> PYR	Subcellular fluxes	3.84756e-07	0.19268	-2.57981e-15	Inf	3.84756e-07	3.84756e-07
G_ACA.p	0*ACA.p -> ACA	Subcellular fluxes	5.10955e-07	0.213066	0	Inf	5.10955e-07	5.10955e-07
G_ACA.c	0*ACA.c -> ACA	Subcellular fluxes	5.10955e-07	0.205442	0	Inf	5.10955e-07	5.10955e-07
PYRSink	PYR -> Sink	Sink fluxes	3.84756e-07	0.19268	0	Inf	3.84756e-07	3.84756e-07
fattyacid	ACA.p -> fattyacid	Net fluxes	1.20804e-07	2.24459e-17	0	0.553352	1.20804e-07	1.20804e-07
6PG	G6P.p -> 6PG.p	Net fluxes	4.61501	0.0635443	2.78522	6.86968	2.90606	6.50072
6PGS	dummy + 6PG.p -> RU5P.p + CO2.np	Net fluxes	4.61501	0.0635443	2.78522	6.86968	2.90606	6.50072
(1-G)_6PG	0*6PG.p -> 6PG	Dilution Parameters	3.13936e-07	0.221906	-2.72299e-15	Inf	3.13936e-07	3.13936e-07
6PGSink	6PG -> Sink	Sink fluxes	3.13936e-07	0.221906	0	Inf	3.13936e-07	3.13936e-07
SGlc net	UDPG.c <-> SGlc.c	Net fluxes	5.20443	0.0362684	4.32336	5.99532	0.367061	6.98325
SFrc net	F6P.c <-> SFrc.c	Net fluxes	5.20443	0.0362684	4.32336	5.99532	0.367061	6.98325
s6p	SGlc.c + SFrc.c -> S6P	Net fluxes	5.20443	0.0362684	4.32336	5.99532	0.367061	6.98325
G_SGlc.c	0*SGlc.c -> SGlc	Subcellular fluxes	0.0123432	0.0225067	0.00962023	Inf	0.0120562	0.0127372
G_SFrc.c	0*SFrc.c -> SFrc	Subcellular fluxes	5.1706e-05	5.4014e-05	8.7424e-06	Inf	9.29622e-06	4.65413e-05
(1-G)_SGlc	0*SGlc.x -> SGlc	Dilution Parameters	0.00946867	0.017169	0.00656876	4.79943e+06	0.00936686	0.0101323
(1-G)_SFrc	0*SFrc.x -> SFrc	Dilution Parameters	2.85717e-05	3.02645e-05	5.0233e-06	4.43008e+06	5.92155e-06	3.13082e-05
SGlcSink	SGlc -> Sink	Sink fluxes	0.0218118	0.0396655	0.0163672	Inf	0.0215571	0.0226651
SFrcSink	SFrc -> Sink	Sink fluxes	8.02777e-05	8.41596e-05	1.04332e-05	Inf	1.52427e-05	7.66279e-05
CO2.np	CO2.np -> CO2	Net fluxes	5.23589	0.0645293	3.37695	7.49182	3.5834	8.57392
FBA.p exch	TP.p + TP.p <-> FBP.p	Exchange fluxes	664.431	0.216939	0	Inf	540.947	658.66
PFK.p exch	FBP.p <-> F6P.p	Exchange fluxes	15.0043	0.186655	2.81901e-07	Inf	9.99735e-08	1.00037e-07
TK1 exch	TP.p + EC2 <-> X5P.p	Exchange fluxes	1.71125e-07	2.58329e-17	0	51.0765	1e-07	452089
TK2 exch	S7P.p <-> R5P.p + EC2	Exchange fluxes	1.50903e-07	2.66651e-17	0	9.6102	1.50903e-07	3.09363
TK3 exch	F6P.p <-> E4P.p + EC2	Exchange fluxes	2.13103e-07	3.58019e-17	0	34.3802	1e-07	415.41
PPE exch	X5P.p <-> RU5P.p	Exchange fluxes	83.8654	0.164531	0	651.168	1e-07	177.652
PPI exch	R5P.p <-> RU5P.p	Exchange fluxes	1.79957e+06	0.164942	705.851	Inf	1.80434e+06	1.99489e+06
GLYdil exch	GLY.p <-> GLY.x + dummyGLY	Exchange fluxes	0.586638	0.0891724	0.208212	0.959991	1e-07	0.510709
SERdil exch	SER.p <-> SER.x + dummySER	Exchange fluxes	0.743773	0.101529	0	1.60876	0.852367	1.215
GK exch	GA.p <-> 3PGA.p	Exchange fluxes	150.764	0.158889	0	Inf	94.3138	149.833
PGI.p exch	F6P.p <-> G6P.p	Exchange fluxes	1.95454e-07	1.59645e-15	0	Inf	9.99918e-08	389211
PGM.p exch	G6P.p <-> G1P.p	Exchange fluxes	940440	0.228533	0	Inf	940431	940445
FBA.c exch	TP.c + TP.c <-> FBP.c	Exchange fluxes	1.2195	0.164614	0	4.57979	0.0133384	0.764158
PFK.c exch	FBP.c <-> F6P.c	Exchange fluxes	6.35644	0.161212	3.00373	Inf	1.58939	102.758
PGI.c exch	F6P.c <-> G6P.c	Exchange fluxes	22.1749	0.166384	7.5391	Inf	1e-07	15.8606
PGM.c exch	G6P.c <-> G1P.c	Exchange fluxes	649329	0.236032	0	Inf	609046	648733
GPU exch	G1P.c <-> UDPG.c	Exchange fluxes	183328	0.174506	0	Inf	183326	183333
PGAM.c exch	3PGA.c <-> PEP.c	Exchange fluxes	32470.1	0.192343	0	Inf	30710.5	45415.3
ACO exch	CIT <-> ICI	Exchange fluxes	1e-07	0	0	Inf	1e-07	0.568331
MDH exch	MAL <-> OAA	Exchange fluxes	2.92224	0.15381	0	4.17705	0.000585042	8.55735
T_3PGA exch	3PGA.p <-> 3PGA.c	Exchange fluxes	1.20075e-07	9.07831e-18	0	65.7444	1.00016e-07	9.84683e-06
T_DHAP exch	TP.p <-> TP.c	Exchange fluxes	1.20282e-07	1.31988e-14	-7.29747e-07	42.7788	1.20208e-07	0.823595
PCR exch	GLU <-> PRO	Exchange fluxes	42.4061	0.171437	0	Inf	5099.94	27588.4
GS exch	GLU <-> GLN	Exchange fluxes	1.34796e-06	3.06953e-05	0	Inf	-2.03787e-07	0.0723712
TS exch	ASP <-> THR	Exchange fluxes	1.49762e-07	3.65898e-07	0	1.08668	1.34279e-07	4.16743e-07
AS exch	ASP <-> ASN	Exchange fluxes	6.31773e-07	1.10483e-06	0	1.49626	3.09371e-07	0.0398262
SD exch	SUC <-> FUM	Exchange fluxes	8.93441e-05	0.223634	0	Inf	1e-07	3.54438e-06
FS exch	FUM <-> MAL	Exchange fluxes	149053	0.213899	149053	Inf	149680	251964
3PGA.p exch	3PGA.p <-> PEP.p	Exchange fluxes	2.38883	0.104289	1.55847	10.4784	2.6229	5.03756
PEP.p exch	PEP.p <-> PYR.p	Exchange fluxes	142130	0.222428	2.72583	NaN	140708	177486
SGlc exch	UDPG.c <-> SGlc.c	Exchange fluxes	1.19933e-07	0	0	Inf	0.384066	6.23285
SFrc exch	F6P.c <-> SFrc.c	Exchange fluxes	3.04774	0.149678	1.88549	6.49259	0.397557	7.66507

## Sheet: Supplemental Dataset S6
Supplemental Dataset S6. Estimated flux values and 95% confidence intervals by parameter continuation and Monte Carlo analysis for net and exchange fluxes for constrained vo/vc and forced CO2.np model. Values are absolute fluxes (µmol metabolites gFW-1 hr-1) based on the measured net CO2 uptake rate. The net flux is the difference between influx and efflux of metabolites moved in or out of the ce…
					Parameter continuation		Monte Carlo new SE (3035 simulations)
ID	Equation	Type	Value	StdErr	LB	UB	LB	UB
CO2.t	CO2.t -> CO2	Net fluxes	130	0.169609	126.362	130	130	130
CO2_sink	dummy -> Sink	Net fluxes	130	0.169609	126.362	130	130	130
RUBICSO_CO2	RUBP.p + CO2 -> 3PGA.p + 3PGA.p + dummy	Net fluxes	154.791	0.123983	151.202	155.282	154.787	156.455
GAPDH.p	3PGA.p -> TP.p	Net fluxes	354.006	0.152907	346.841	356.461	352.823	362.596
ALD	TP.p + E4P.p -> SBP	Net fluxes	59.0372	0.15091	57.83	59.5245	59.2424	61.0358
SBP	SBP -> S7P.p	Net fluxes	59.0372	0.15091	57.83	59.5245	59.2424	61.0358
FBA.p net	TP.p + TP.p <-> FBP.p	Net fluxes	78.0464	0.534231	75.5605	80.3239	71.5343	87.2849
PFK.p net	FBP.p <-> F6P.p	Net fluxes	78.0464	0.534231	75.5605	80.3239	71.5343	87.2849
TK1 net	TP.p + EC2 <-> X5P.p	Net fluxes	118.074	0.30182	115.66	119.049	118.485	122.072
TK2 net	S7P.p <-> R5P.p + EC2	Net fluxes	59.0372	0.15091	57.83	59.5245	59.2424	61.0358
TK3 net	F6P.p <-> E4P.p + EC2	Net fluxes	59.0372	0.15091	57.83	59.5245	59.2424	61.0358
PPE net	X5P.p <-> RU5P.p	Net fluxes	118.074	0.30182	115.66	119.049	118.485	122.072
PPI net	R5P.p <-> RU5P.p	Net fluxes	59.0372	0.15091	57.83	59.5245	59.2424	61.0358
PRK	RU5P.p -> RUBP.p	Net fluxes	185.791	0.133518	182.188	187.25	185.787	190.781
RUBISCO_O2	RUBP.p -> 3PGA.p + 2PG.p	Net fluxes	31	0.139599	31	31.9731	31	34.3261
PGP	2PG.p -> GLY.p	Net fluxes	31	0.139599	31	31.9731	31	34.3261
GLYdil net	GLY.p <-> GLY.x + dummyGLY	Net fluxes	0.0179053	0.000901617	0.0145064	0.0212963	0.00251485	0.0276791
GDC	GLY.p + GLY.p + dummy -> SER.p + CO2	Net fluxes	15.491	0.0697718	15.4894	16.0042	15.4873	17.1549
SERdil net	SER.p <-> SER.x + dummySER	Net fluxes	0.103854	0.00522953	0.0841399	0.123522	0.0145865	0.160543
SGA1	SER.p -> GA.p	Net fluxes	15.3872	0.0696659	15.3658	15.8848	15.3397	17.072
GK net	GA.p <-> 3PGA.p	Net fluxes	15.3872	0.0696659	15.3658	15.8848	15.3397	17.072
PGI.p net	F6P.p <-> G6P.p	Net fluxes	19.0092	0.586485	16.683	21.2608	11.8506	27.3248
PGM.p net	G6P.p <-> G1P.p	Net fluxes	10.3297	0.567179	8.18214	12.4639	4.02907	20.0744
AGP	G1P.p -> ADPG.p	Net fluxes	10.3297	0.567179	8.18214	12.4639	4.02907	20.0744
Starch	ADPG.p -> Starch	Net fluxes	10.3297	0.567179	8.18214	12.4639	4.02907	20.0744
FBA.c net	TP.c + TP.c <-> FBP.c	Net fluxes	10.401	0.523739	8.42663	12.3708	1.46085	16.0785
PFK.c net	FBP.c <-> F6P.c	Net fluxes	10.401	0.523739	8.42663	12.3708	1.46085	16.0785
PGI.c net	F6P.c <-> G6P.c	Net fluxes	5.2005	0.26187	4.21331	6.18538	0.730423	8.03923
PGM.c net	G6P.c <-> G1P.c	Net fluxes	5.2005	0.26187	4.21331	6.18538	0.730423	8.03923
GPU net	G1P.c <-> UDPG.c	Net fluxes	5.2005	0.26187	4.21331	6.18538	0.730423	8.03923
PGAM.c net	3PGA.c <-> PEP.c	Net fluxes	1.96303	0.128868	1.56822	2.37159	0.924759	3.21017
PK.c	PEP.c -> PYR.c	Net fluxes	0.90057	0.115624	0.726061	1.12878	0.747564	1.62533
ACO net	CIT <-> ICI	Net fluxes	0.84144	0.115571	0.678398	1.06542	0.729797	1.54278
IDH	ICI + dummy -> AKG + CO2.np	Net fluxes	0.84144	0.115571	0.678398	1.06542	0.729797	1.54278
MDH net	MAL <-> OAA	Net fluxes	1.37988e-07	0.122909	2.02718e-11	0.138194	0.0106944	0.755607
PPC	PEP.c + CO2.np -> OAA + dummy	Net fluxes	1.06246	0.0534999	0.86078	1.26367	0.149225	1.64241
T_3PGA net	3PGA.p <-> 3PGA.c	Net fluxes	1.96303	0.128868	1.56822	2.37159	0.924759	3.21017
T_DHAP net	TP.p <-> TP.c	Net fluxes	20.802	1.04748	16.8533	24.7415	2.92169	32.1569
ALT	PYR.c -> ALA.c	Net fluxes	0.0591296	0.00297746	0.0479054	0.0703277	0.00830491	0.091406
ASPT	OAA -> ASP	Net fluxes	0.221021	0.0111295	0.179066	0.262878	0.031043	0.341667
GLUDH	AKG -> GLU	Net fluxes	0.84144	0.0423705	0.681714	1.00079	0.118182	1.30075
PCR net	GLU <-> PRO	Net fluxes	0	0	-7.10543e-15	-7.10543e-15	0	0
GS net	GLU <-> GLN	Net fluxes	-1.82077e-14	0	-1.82077e-14	-1.82077e-14	-2.53131e-14	-2.53131e-14
TS net	ASP <-> THR	Net fluxes	-7.10543e-15	0	-7.10543e-15	-7.10543e-15	4.26326e-14	4.26326e-14
AS net	ASP <-> ASN	Net fluxes	3.90799e-14	0	3.90799e-14	3.90799e-14	2.13163e-14	2.13163e-14
G_3PGA.p	0*3PGA.p -> 3PGA	Subcellular fluxes	66.9271	0.228641	0	95.9038	17.7277	82.5948
G_3PGA.c	0*3PGA.c -> 3PGA	Subcellular fluxes	30.8533	0.163247	2.83797	99.9059	14.8651	79.7958
G_DHAP.p	0*TP.p -> TP	Subcellular fluxes	4.03936e-05	0.228801	0	70.054	1e-07	56.4645
G_DHAP.c	0*TP.c -> TP	Subcellular fluxes	97.0821	0.163298	25.8786	99.6717	39.7901	97.5304
G_F6P.p	0*F6P.p -> F6P	Subcellular fluxes	19.3968	0.228911	0	41.7275	1e-07	23.1583
G_F6P.c	0*F6P.c -> F6P	Subcellular fluxes	73.0185	0.163202	48.4931	99.4074	66.7606	90.9033
G_FBP.p	0*FBP.p -> FBP	Subcellular fluxes	2.02558e-07	0.281692	0	62.5152	2.02558e-07	17.0357
G_FBP.c	0*FBP.c -> FBP	Subcellular fluxes	90.4532	0.230924	28.2721	96.0203	76.885	95.7299
G_G1P.p	0*G1P.p -> G1P	Subcellular fluxes	2.55758	0.310254	0	NaN	2.55758	2.55758
G_G1P.c	0*G1P.c -> G1P	Subcellular fluxes	35.579	0.218125	0	NaN	35.579	35.579
G_G6P.p	0*G6P.p -> G6P	Subcellular fluxes	38.1683	0.228144	28.2661	48.5961	26.9267	36.0501
G_G6P.c	0*G6P.c -> G6P	Subcellular fluxes	51.6784	0.162986	44.6153	64.495	49.5296	62.2939
G_RU5P.p	0*RU5P.p -> P5P	Subcellular fluxes	35.4807	0.228664	0	93.1859	1e-07	53.6629
G_X5P.p	0*X5P.p -> P5P	Subcellular fluxes	56.9179	0.163164	0	94.366	36.9992	91.3716
G_R5P.p	0*R5P.p -> R5P	Subcellular fluxes	92.0484	0.160149	89.9944	94.0678	89.9605	91.1374
G_GA.p	0*GA.p -> GA	Subcellular fluxes	50	0.225496	-2.84217e-14	100	50	50
G_SER.p	0*SER.p -> SER	Subcellular fluxes	93.1096	0.157906	86.4443	98.7687	81.1342	84.9919
G_GLY.p	0*GLY.p -> GLY	Subcellular fluxes	89.8533	0.160349	87.7336	92.0727	86.4056	88.0752
G_RUBP.p	0*RUBP.p -> RUBP	Subcellular fluxes	98.7728	0.159413	97.2551	100	98.3563	99.2396
G_S7P.p	0*S7P.p -> S7P	Subcellular fluxes	97.3787	0.158887	95.7094	99.0979	97.6249	98.1549
G_2PG.p	0*2PG.p -> 2PG	Subcellular fluxes	97.541	0.160867	95.528	99.7615	97.1122	99.878
G_ADPG.p	0*ADPG.p -> ADPG	Subcellular fluxes	95.4861	0.160305	93.3096	97.6727	95.6911	96.9056
G_PEP.c	0*PEP.c -> PEP	Subcellular fluxes	85.7632	0.226162	81.4017	89.107	76.2225	86.0407
G_UDPG.c	0*UDPG.c -> UDPG	Subcellular fluxes	88.1075	0.162104	84.3889	95.5249	88.4444	93.9716
G_ALA.c	0*ALA.c -> ALA	Subcellular fluxes	72.7009	0.16251	68.9524	77.3121	67.8634	72.576
(1-G)_GA	0*GA.x -> GA	Dilution Parameters	50	0.225496	0	100	50	50
(1-G)_SER	0*SER.x -> SER	Dilution Parameters	6.89043	0.157906	1.23134	13.5557	15.0081	18.8658
(1-G)_GLY	0*GLY.x -> GLY	Dilution Parameters	10.1467	0.160349	7.92726	12.2664	11.9248	13.5944
(1-G)_R5P	0*R5P.x -> R5P	Dilution Parameters	7.95159	0.160149	5.93222	10.0056	8.86256	10.0395
(1-G)_G1P	0*G1P.x -> G1P	Dilution Parameters	61.8635	0.226994	0	NaN	61.8635	61.8635
(1-G)_RUBP	0*RUBP.x -> RUBP	Dilution Parameters	1.22716	0.159413	0	2.74486	0.760394	1.64372
(1-G)_3PGA	0*3PGA.x -> 3PGA	Dilution Parameters	2.21958	0.160208	0.444262	4.35726	1.56652	3.54697
(1-G)_TP	0*TP.x -> TP	Dilution Parameters	2.91781	0.160326	0.329482	5.22675	2.46457	4.51201
(1-G)_F6P	0*F6P.x -> F6P	Dilution Parameters	7.5846	0.161207	0.588453	11.0905	7.95429	11.9073
(1-G)_FBP	0*FBP.x -> FBP	Dilution Parameters	9.54676	0.161561	3.98524	12.8723	4.23934	10.7737
(1-G)_G6P	0*G6P.x -> G6P	Dilution Parameters	10.1533	0.160912	4.50334	13.2293	9.35568	15.5768
(1-G)_RU5P	0*RU5P.x -> P5P	Dilution Parameters	7.6014	0.160233	5.56737	9.59097	8.57017	9.91492
(1-G)_S7P	0*S7P.x -> S7P	Dilution Parameters	2.62135	0.158887	0.902118	4.29057	1.84511	2.37514
(1-G)_2PG	0*2PG.x -> 2PG	Dilution Parameters	2.45901	0.160867	0.238491	4.47203	0.121994	2.88781
(1-G)_ADPG	0*ADPG.x -> ADPG	Dilution Parameters	4.51392	0.160305	2.32727	6.6904	3.09443	4.30888
(1-G)_PEP	0*PEP.x -> PEP	Dilution Parameters	1.53137	0.158925	0	7.44007	0.041411	6.44906
(1-G)_UDPG	0*UDPG.x -> UDPG	Dilution Parameters	11.8925	0.162104	4.47513	15.6111	6.02844	11.5556
(1-G)_ALA	0*ALA.x -> ALA	Dilution Parameters	27.2991	0.16251	22.6879	31.0476	27.424	32.1366
PGASink	3PGA -> Sink	Sink fluxes	100	0	100	100	100	100
DHAPSink	TP -> Sink	Sink fluxes	100	0	100	100	100	100
F6PSink	F6P -> Sink	Sink fluxes	100	0	100	100	100	100
FBPSink	FBP -> Sink	Sink fluxes	100	0	100	100	100	100
G1PSink	G1P -> Sink	Sink fluxes	100	0	100	100	100	100
G6PSink	G6P -> Sink	Sink fluxes	100	0	100	100	100	100
P5PSink	P5P -> Sink	Sink fluxes	100	0	100	100	100	100
R5PSink	R5P -> Sink	Sink fluxes	100	0	100	100	100	100
GASink	GA -> Sink	Sink fluxes	100	0	100	100	100	100
SERSink	SER -> Sink	Sink fluxes	100	0	100	100	100	100
GLYSink	GLY -> Sink	Sink fluxes	100	0	100	100	100	100
RUBPSink	RUBP -> Sink	Sink fluxes	100	0	100	100	100	100
S7PSink	S7P -> Sink	Sink fluxes	100	0	100	100	100	100
2PGSink	2PG -> Sink	Sink fluxes	100	0	100	100	100	100
ADPGSink	ADPG -> Sink	Sink fluxes	100	0	100	100	100	100
PEPSink	PEP -> Sink	Sink fluxes	100	0	100	100	100	100
UDPGSink	UDPG -> Sink	Sink fluxes	100	0	100	100	100	100
ALASink	ALA -> Sink	Sink fluxes	100	0	100	100	100	100
S6Pout-LL	S6P + 0.1618*GLU + 0.0425*ASP + 0.01137*ALA.c + 0.003443*dummyGLY + 0.01997*dummySER -> Sink	Net fluxes	5.2005	0.26187	4.21331	6.18538	0.730423	8.03923
(1-G)_E4P	0*E4P.x -> E4P	Dilution Parameters	13.2668	0.160523	11.0242	15.3692	9.62946	11.9818
G_E4P.p	0*E4P.p -> E4P	Subcellular fluxes	86.7332	0.160523	84.6308	88.9758	88.0182	90.3705
E4PSink	E4P -> Sink	Sink fluxes	100	0	100	100	100	100
AKD	AKG + dummy -> SUC + CO2.np	Net fluxes	1.37988e-07	0.122909	2.02363e-11	0.138194	0.0106944	0.755607
SD net	SUC <-> FUM	Net fluxes	1.37988e-07	0.122909	2.02256e-11	0.138194	0.0106944	0.755607
FS net	FUM <-> MAL	Net fluxes	1.37981e-07	0.122909	0	0.138194	0.0106944	0.755607
3PGA.p net	3PGA.p <-> PEP.p	Net fluxes	1.32725e-07	0.195976	-2.53131e-14	1.00683	1.70373e-07	1.7038e-07
PEP.p net	PEP.p <-> PYR.p	Net fluxes	1.32713e-07	0.195976	-2.04001e-11	1.00683	1.70345e-07	1.70374e-07
PYR.p	PYR.p + dummy -> ACA.p + CO2.np	Net fluxes	1.32725e-07	0.195976	-7.54952e-15	1.00683	1.70373e-07	1.7038e-07
PYR.c	PYR.c + dummy -> ACA.c + CO2.np	Net fluxes	0.84144	0.115571	0.678398	1.06542	0.729797	1.54278
ACA.c	OAA + ACA.c -> CIT	Net fluxes	0.84144	0.115571	0.678398	1.06542	0.729797	1.54278
G_PEP.p	0*PEP.p -> PEP	Subcellular fluxes	12.7054	0.160539	5.93258	100	9.66496	20.8065
G_PYR.p	0*PYR.p -> PYR	Subcellular fluxes	3.80433e-07	0.191867	-1.13303e-14	Inf	3.80433e-07	3.80433e-07
G_ACA.p	0*ACA.p -> ACA	Subcellular fluxes	5.04524e-07	0.200116	0	Inf	5.04524e-07	5.04524e-07
G_ACA.c	0*ACA.c -> ACA	Subcellular fluxes	5.04524e-07	0.213251	0	Inf	5.04524e-07	5.04524e-07
PYRSink	PYR -> Sink	Sink fluxes	3.80433e-07	0.191867	0	Inf	3.80433e-07	3.80433e-07
fattyacid	ACA.p -> fattyacid	Net fluxes	1.32725e-07	0.195976	0	1.00683	1.70373e-07	1.7038e-07
6PG	G6P.p -> 6PG.p	Net fluxes	8.67958	0.372637	7.69245	8.7998	6.81381	8.32581
6PGS	dummy + 6PG.p -> RU5P.p + CO2.np	Net fluxes	8.67958	0.372637	7.69245	8.7998	6.81381	8.32581
(1-G)_6PG	0*6PG.p -> 6PG	Dilution Parameters	2.98422e-07	0.216883	-3.05642e-15	Inf	2.98422e-07	2.98422e-07
6PGSink	6PG -> Sink	Sink fluxes	2.98422e-07	0.216883	0	Inf	2.98422e-07	2.98422e-07
SGlc net	UDPG.c <-> SGlc.c	Net fluxes	5.2005	0.26187	4.21331	6.18538	0.730423	8.03923
SFrc net	F6P.c <-> SFrc.c	Net fluxes	5.2005	0.26187	4.21331	6.18538	0.730423	8.03923
s6p	SGlc.c + SFrc.c -> S6P	Net fluxes	5.2005	0.26187	4.21331	6.18538	0.730423	8.03923
G_SGlc.c	0*SGlc.c -> SGlc	Subcellular fluxes	0.0122303	0.0831915	0.00906109	Inf	0.0116168	0.0127547
G_SFrc.c	0*SFrc.c -> SFrc	Subcellular fluxes	1.04795e-05	0.096403	2.33406e-07	Inf	1e-07	1.3476e-06
(1-G)_SGlc	0*SGlc.x -> SGlc	Dilution Parameters	0.00948198	0.0644972	0.00578846	4.87964e+06	0.00916882	0.0101026
(1-G)_SFrc	0*SFrc.x -> SFrc	Dilution Parameters	6.14613e-06	0.0565394	0	4.41008e+06	1e-07	9.10599e-07
SGlcSink	SGlc -> Sink	Sink fluxes	0.0217123	0.147686	0.0149783	Inf	0.0209083	0.022648
SFrcSink	SFrc -> Sink	Sink fluxes	1.66256e-05	0.152942	0.0482496	Inf	2e-07	2.27874e-06
CO2.np	CO2.np -> CO2	Net fluxes	9.3	0	9.3	9.3	9.3	9.3
FBA.p exch	TP.p + TP.p <-> FBP.p	Exchange fluxes	1015.99	0.230349	0	Inf	431.808	627.587
PFK.p exch	FBP.p <-> F6P.p	Exchange fluxes	263.441	0.58141	0	Inf	9.99681e-08	0.671269
TK1 exch	TP.p + EC2 <-> X5P.p	Exchange fluxes	1.00196e-07	0.160027	0	158.426	1e-07	854243
TK2 exch	S7P.p <-> R5P.p + EC2	Exchange fluxes	1.61841e-07	0.161969	0	12.3406	1e-07	7.42026
TK3 exch	F6P.p <-> E4P.p + EC2	Exchange fluxes	1.61902e-07	0.155246	0	29.0576	1e-07	53414.1
PPE exch	X5P.p <-> RU5P.p	Exchange fluxes	66.4557	0.144605	0	933.833	1e-07	261.797
PPI exch	R5P.p <-> RU5P.p	Exchange fluxes	2.156e+06	0.257475	698.434	Inf	1.7711e+06	1.94471e+06
GLYdil exch	GLY.p <-> GLY.x + dummyGLY	Exchange fluxes	0.415612	0.114594	0	0.904547	9.99999e-08	0.236265
SERdil exch	SER.p <-> SER.x + dummySER	Exchange fluxes	1.1924	0.113318	0.0818311	2.18333	0.995476	1.2982
GK exch	GA.p <-> 3PGA.p	Exchange fluxes	65.9021	0.227852	0	Inf	174.935	220.199
PGI.p exch	F6P.p <-> G6P.p	Exchange fluxes	9.99866e-08	0.608496	0	Inf	9.99993e-08	71415.8
PGM.p exch	G6P.p <-> G1P.p	Exchange fluxes	940447	0.612198	0	Inf	940437	940454
FBA.c exch	TP.c + TP.c <-> FBP.c	Exchange fluxes	1.3572	0.159617	0	5.84349	0.00915871	8.75195
PFK.c exch	FBP.c <-> F6P.c	Exchange fluxes	6.1425	0.162767	2.52315	Inf	3.24993	295.177
PGI.c exch	F6P.c <-> G6P.c	Exchange fluxes	15.8718	0.307105	5.86972	Inf	9.99905e-08	26.7657
PGM.c exch	G6P.c <-> G1P.c	Exchange fluxes	642889	0.34912	7.64536	Inf	629916	651321
GPU exch	G1P.c <-> UDPG.c	Exchange fluxes	1.50881e+06	0.348914	0	Inf	183322	183329
PGAM.c exch	3PGA.c <-> PEP.c	Exchange fluxes	36084.6	0.264308	0	Inf	26651.1	40006.8
ACO exch	CIT <-> ICI	Exchange fluxes	0.0431154	0.163019	0	Inf	1e-07	1.08489
MDH exch	MAL <-> OAA	Exchange fluxes	2.79557	0.201355	0	4.37068	0.00226077	9.43988
T_3PGA exch	3PGA.p <-> 3PGA.c	Exchange fluxes	1.00519e-07	0.130007	0	367.398	1.00098e-07	0.00110054
T_DHAP exch	TP.p <-> TP.c	Exchange fluxes	1.34617e-07	1.0603	0	60.5986	9.99962e-08	311.828
PCR exch	GLU <-> PRO	Exchange fluxes	180.922	0.23066	0	Inf	603.154	18911.5
GS exch	GLU <-> GLN	Exchange fluxes	2.36164e-06	0.162577	0	Inf	1e-07	0.143302
TS exch	ASP <-> THR	Exchange fluxes	1.64938e-07	0.0433939	0	1.22003	1.3141e-07	4.144e-07
AS exch	ASP <-> ASN	Exchange fluxes	2.41125e-06	0.0582612	0	1.75691	3.4827e-07	0.0461894
SD exch	SUC <-> FUM	Exchange fluxes	0.00109593	0.204747	0	Inf	1e-07	0.00107289
FS exch	FUM <-> MAL	Exchange fluxes	202473	0.249804	100999	Inf	101426	202616
3PGA.p exch	3PGA.p <-> PEP.p	Exchange fluxes	1.85767	0.146225	0.712521	2.82002	0.136921	5.2555
PEP.p exch	PEP.p <-> PYR.p	Exchange fluxes	181105	0.220872	0	0	142180	174922
SGlc exch	UDPG.c <-> SGlc.c	Exchange fluxes	1.00011e-07	0.152204	0	Inf	1e-07	5.18951
SFrc exch	F6P.c <-> SFrc.c	Exchange fluxes	3.44763	0.156521	1.69235	4.68835	0.918843	10.6654

## Sheet: Supplemental Dataset S7
Supplemental Dataset S7. Estimated flux values and 95% confidence intervals by parameter continuation and Monte Carlo analysis for net and exchange fluxes for constrained vo/vc and forced TCA model. Values are absolute fluxes (µmol metabolites gFW-1 hr-1) based on the measured net CO2 uptake rate. The net flux is the difference between influx and efflux of metabolites moved in or out of the cell.…
					Parameter continuation		Monte Carlo new SE (3035 simulations)
ID	Equation	Type	Value	StdErr	LB	UB	LB	UB
CO2.t	CO2.t -> CO2	Net fluxes	130	4.42641e-16	129.679	130	130	130
CO2_sink	dummy -> Sink	Net fluxes	130	4.42641e-16	129.679	130	130	130
RUBICSO_CO2	RUBP.p + CO2 -> 3PGA.p + 3PGA.p + dummy	Net fluxes	154.841	0.007763	154.313	155.469	154.763	154.763
GAPDH.p	3PGA.p -> TP.p	Net fluxes	351.053	0.0205356	350.027	352.231	350.846	350.846
ALD	TP.p + E4P.p -> SBP	Net fluxes	61.9469	0.00258767	61.842	62.1824	61.9209	61.9209
SBP	SBP -> S7P.p	Net fluxes	61.9469	0.00258767	61.842	62.1824	61.9209	61.9209
FBA.p net	TP.p + TP.p <-> FBP.p	Net fluxes	71.4089	0.048597	71.2116	71.6855	70.9209	70.9209
PFK.p net	FBP.p <-> F6P.p	Net fluxes	71.4089	0.048597	71.2116	71.6855	70.9209	70.9209
TK1 net	TP.p + EC2 <-> X5P.p	Net fluxes	123.894	0.00517534	123.684	124.365	123.842	123.842
TK2 net	S7P.p <-> R5P.p + EC2	Net fluxes	61.9469	0.00258767	61.842	62.1824	61.9209	61.9209
TK3 net	F6P.p <-> E4P.p + EC2	Net fluxes	61.9469	0.00258767	61.842	62.1824	61.9209	61.9209
PPE net	X5P.p <-> RU5P.p	Net fluxes	123.894	0.00517534	123.684	124.365	123.842	123.842
PPI net	R5P.p <-> RU5P.p	Net fluxes	61.9469	0.00258767	61.842	62.1824	61.9209	61.9209
PRK	RU5P.p -> RUBP.p	Net fluxes	185.841	0.007763	185.532	186.543	185.763	185.763
RUBISCO_O2	RUBP.p -> 3PGA.p + 2PG.p	Net fluxes	31	6.2913e-18	31	31.4748	31	31
PGP	2PG.p -> GLY.p	Net fluxes	31	6.2913e-18	31	31.4748	31	31
GLYdil net	GLY.p <-> GLY.x + dummyGLY	Net fluxes	0.0192758	7.26657e-05	0.0188937	0.0195691	0.0200053	0.0200053
GDC	GLY.p + GLY.p + dummy -> SER.p + CO2	Net fluxes	15.4904	3.63329e-05	15.4902	15.7276	15.49	15.49
SERdil net	SER.p <-> SER.x + dummySER	Net fluxes	0.111803	0.000421474	0.109587	0.113504	0.116034	0.116034
SGA1	SER.p -> GA.p	Net fluxes	15.3786	0.000457807	15.3767	15.6129	15.374	15.374
GK net	GA.p <-> 3PGA.p	Net fluxes	15.3786	0.000457807	15.3767	15.6129	15.374	15.374
PGI.p net	F6P.p <-> G6P.p	Net fluxes	9.46194	0.0460093	9.27527	9.64827	9	9
PGM.p net	G6P.p <-> G1P.p	Net fluxes	9.46194	0.0460093	9.2762	9.64772	9	9
AGP	G1P.p -> ADPG.p	Net fluxes	9.46194	0.0460093	9.2762	9.64772	9	9
Starch	ADPG.p -> Starch	Net fluxes	9.46194	0.0460093	9.2762	9.64772	9	9
FBA.c net	TP.c + TP.c <-> FBP.c	Net fluxes	11.1971	0.0422107	10.9751	11.3675	11.6209	11.6209
PFK.c net	FBP.c <-> F6P.c	Net fluxes	11.1971	0.0422107	10.9751	11.3675	11.6209	11.6209
PGI.c net	F6P.c <-> G6P.c	Net fluxes	5.59854	0.0211054	5.48757	5.68374	5.81044	5.81044
PGM.c net	G6P.c <-> G1P.c	Net fluxes	5.59854	0.0211054	5.48757	5.68374	5.81044	5.81044
GPU net	G1P.c <-> UDPG.c	Net fluxes	5.59854	0.0211054	5.48757	5.68374	5.81044	5.81044
PGAM.c net	3PGA.c <-> PEP.c	Net fluxes	5.00744	0.00455179	4.98357	5.03185	5.05314	5.05314
PK.c	PEP.c -> PYR.c	Net fluxes	3.86366	0.000239968	3.86239	3.87621	3.86606	3.86606
ACO net	CIT <-> ICI	Net fluxes	3.8	1.58654e-16	3.8	3.81254	3.8	3.8
IDH	ICI + dummy -> AKG + CO2.np	Net fluxes	3.8	1.58654e-16	3.8	3.81254	3.8	3.8
MDH net	MAL <-> OAA	Net fluxes	2.89416	0.00341485	2.88027	2.91214	2.85987	2.85987
PPC	PEP.c + CO2.np -> OAA + dummy	Net fluxes	1.14378	0.00431182	1.12111	1.16119	1.18707	1.18707
T_3PGA net	3PGA.p <-> 3PGA.c	Net fluxes	5.00744	0.00455179	4.98357	5.03185	5.05314	5.05314
T_DHAP net	TP.p <-> TP.c	Net fluxes	22.3942	0.0844214	21.9503	22.735	23.2418	23.2418
ALT	PYR.c -> ALA.c	Net fluxes	0.0636554	0.000239968	0.0623936	0.0646241	0.0660647	0.0660647
ASPT	OAA -> ASP	Net fluxes	0.237938	0.000896978	0.233222	0.241559	0.246944	0.246944
GLUDH	AKG -> GLU	Net fluxes	0.905844	0.00341485	0.887888	0.919629	0.940129	0.940129
PCR net	GLU <-> PRO	Net fluxes	0	0	0	0	0	0
GS net	GLU <-> GLN	Net fluxes	-1.88738e-14	0	-1.88738e-14	-1.88738e-14	-2.88658e-14	-2.88658e-14
TS net	ASP <-> THR	Net fluxes	0	0	0	0	4.26326e-14	4.26326e-14
AS net	ASP <-> ASN	Net fluxes	1.33227e-14	0	1.33227e-14	1.33227e-14	1.59872e-14	1.59872e-14
G_3PGA.p	0*3PGA.p -> 3PGA	Subcellular fluxes	75.7058	0.0804707	0	94.3203	37.0657	94.5695
G_3PGA.c	0*3PGA.c -> 3PGA	Subcellular fluxes	20.9435	0.0552021	1.86853	98.8509	1.4481	59.9119
G_DHAP.p	0*TP.p -> TP	Subcellular fluxes	94.845	0.100572	0	96.4393	95.032	96.6611
G_DHAP.c	0*TP.c -> TP	Subcellular fluxes	0.0233425	0.0818403	0	96.4506	0.0232852	0.0237442
G_F6P.p	0*F6P.p -> F6P	Subcellular fluxes	14.3871	0.0827891	0	42.7689	1e-07	13.6193
G_F6P.c	0*F6P.c -> F6P	Subcellular fluxes	72.588	0.0586142	42.3647	89.6885	74.9299	89.7974
G_FBP.p	0*FBP.p -> FBP	Subcellular fluxes	1e-07	1.83909e-17	0	70.3579	1e-07	79.533
G_FBP.c	0*FBP.c -> FBP	Subcellular fluxes	87.8232	0.0414207	16.4492	90.253	0.00052494	88.2798
G_G1P.p	0*G1P.p -> G1P	Subcellular fluxes	2.55758	0.101755	0	NaN	2.55758	2.55758
G_G1P.c	0*G1P.c -> G1P	Subcellular fluxes	35.579	0.0829027	0	NaN	35.579	35.579
G_G6P.p	0*G6P.p -> G6P	Subcellular fluxes	20.9757	0.0828143	0	49.3809	0.848614	17.8774
G_G6P.c	0*G6P.c -> G6P	Subcellular fluxes	64.5594	0.0586169	35.1825	88.2741	68.1925	86.0849
G_RU5P.p	0*RU5P.p -> P5P	Subcellular fluxes	3.09467e-07	1.84036e-17	0	93.0768	1e-07	44.2409
G_X5P.p	0*X5P.p -> P5P	Subcellular fluxes	92.0992	0.0413736	0	93.735	46.4487	91.1729
G_R5P.p	0*R5P.p -> R5P	Subcellular fluxes	91.96	0.0584854	90.3907	93.555	89.9937	91.0195
G_GA.p	0*GA.p -> GA	Subcellular fluxes	50	0.0826228	0	100	50	50
G_SER.p	0*SER.p -> SER	Subcellular fluxes	85.5785	0.0584731	83.8996	87.3737	76.936	80.0637
G_GLY.p	0*GLY.p -> GLY	Subcellular fluxes	86.9678	0.0584398	85.507	88.4448	86.3122	87.6975
G_RUBP.p	0*RUBP.p -> RUBP	Subcellular fluxes	98.7398	0.0584681	97.2959	100	98.3152	99.0184
G_S7P.p	0*S7P.p -> S7P	Subcellular fluxes	97.2036	0.0584397	95.8472	98.5792	97.6797	98.1516
G_2PG.p	0*2PG.p -> 2PG	Subcellular fluxes	96.4629	0.058488	94.7346	98.2502	96.7785	98.9656
G_ADPG.p	0*ADPG.p -> ADPG	Subcellular fluxes	95.3449	0.0585048	93.6899	97.0554	95.7452	96.8177
G_PEP.c	0*PEP.c -> PEP	Subcellular fluxes	89.5049	0.0584845	0	91.2878	89.6478	92.2765
G_UDPG.c	0*UDPG.c -> UDPG	Subcellular fluxes	82.2303	0.0585301	79.7808	84.9468	89.0991	90.8808
G_ALA.c	0*ALA.c -> ALA	Subcellular fluxes	71.6109	0.058574	68.7093	74.8449	68.8071	72.4663
(1-G)_GA	0*GA.x -> GA	Dilution Parameters	50	0.0826228	0	100	50	50
(1-G)_SER	0*SER.x -> SER	Dilution Parameters	14.4215	0.0584731	12.6263	16.1004	19.9363	23.064
(1-G)_GLY	0*GLY.x -> GLY	Dilution Parameters	13.0322	0.0584398	11.5552	14.493	12.3025	13.6878
(1-G)_R5P	0*R5P.x -> R5P	Dilution Parameters	8.03999	0.0584854	6.44503	9.60927	8.98047	10.0063
(1-G)_G1P	0*G1P.x -> G1P	Dilution Parameters	61.8635	0.0590014	0	NaN	61.8635	61.8635
(1-G)_RUBP	0*RUBP.x -> RUBP	Dilution Parameters	1.26021	0.0584681	0	2.70414	0.981593	1.68481
(1-G)_3PGA	0*3PGA.x -> 3PGA	Dilution Parameters	3.35065	0.058474	1.6335	5.02296	2.53656	4.12466
(1-G)_TP	0*TP.x -> TP	Dilution Parameters	5.13161	0.0584558	3.55179	6.6944	3.31057	4.93958
(1-G)_F6P	0*F6P.x -> F6P	Dilution Parameters	13.0249	0.0584974	10.7542	15.1587	10.0278	12.6988
(1-G)_FBP	0*FBP.x -> FBP	Dilution Parameters	12.1768	0.0414207	9.75837	14.4765	11.7202	20.8644
(1-G)_G6P	0*G6P.x -> G6P	Dilution Parameters	14.4649	0.0585209	12.0731	16.7373	12.0019	15.2902
(1-G)_RU5P	0*RU5P.x -> P5P	Dilution Parameters	7.90078	0.0413736	6.27405	9.49259	8.74373	9.84033
(1-G)_S7P	0*S7P.x -> S7P	Dilution Parameters	2.79638	0.0584397	1.42082	4.15278	1.84841	2.32033
(1-G)_2PG	0*2PG.x -> 2PG	Dilution Parameters	3.5371	0.058488	1.74979	5.26535	1.03441	3.22153
(1-G)_ADPG	0*ADPG.x -> ADPG	Dilution Parameters	4.65514	0.0585048	2.94456	6.31014	3.18227	4.25483
(1-G)_PEP	0*PEP.x -> PEP	Dilution Parameters	10.4951	0.0584845	8.71653	12.2059	7.72346	10.3436
(1-G)_UDPG	0*UDPG.x -> UDPG	Dilution Parameters	17.7697	0.0585301	15.0532	20.2192	9.1192	10.9009
(1-G)_ALA	0*ALA.x -> ALA	Dilution Parameters	28.3891	0.058574	25.1551	31.2907	27.5337	31.1929
PGASink	3PGA -> Sink	Sink fluxes	100	0	100	100	100	100
DHAPSink	TP -> Sink	Sink fluxes	100	0	100	100	100	100
F6PSink	F6P -> Sink	Sink fluxes	100	0	100	100	100	100
FBPSink	FBP -> Sink	Sink fluxes	100	0	100	100	100	100
G1PSink	G1P -> Sink	Sink fluxes	100	0	100	100	100	100
G6PSink	G6P -> Sink	Sink fluxes	100	0	100	100	100	100
P5PSink	P5P -> Sink	Sink fluxes	100	0	100	100	100	100
R5PSink	R5P -> Sink	Sink fluxes	100	0	100	100	100	100
GASink	GA -> Sink	Sink fluxes	100	0	100	100	100	100
SERSink	SER -> Sink	Sink fluxes	100	0	100	100	100	100
GLYSink	GLY -> Sink	Sink fluxes	100	0	100	100	100	100
RUBPSink	RUBP -> Sink	Sink fluxes	100	0	100	100	100	100
S7PSink	S7P -> Sink	Sink fluxes	100	0	100	100	100	100
2PGSink	2PG -> Sink	Sink fluxes	100	0	100	100	100	100
ADPGSink	ADPG -> Sink	Sink fluxes	100	0	100	100	100	100
PEPSink	PEP -> Sink	Sink fluxes	100	0	100	100	100	100
UDPGSink	UDPG -> Sink	Sink fluxes	100	0	100	100	100	100
ALASink	ALA -> Sink	Sink fluxes	100	0	100	100	100	100
S6Pout-LL	S6P + 0.1618*GLU + 0.0425*ASP + 0.01137*ALA.c + 0.003443*dummyGLY + 0.01997*dummySER -> Sink	Net fluxes	5.59854	0.0211054	5.48757	5.68374	5.81044	5.81044
(1-G)_E4P	0*E4P.x -> E4P	Dilution Parameters	13.3957	0.0584726	11.6699	15.0669	10.1006	12.0637
G_E4P.p	0*E4P.p -> E4P	Subcellular fluxes	86.6043	0.0584726	84.9331	88.3301	87.9363	89.8994
E4PSink	E4P -> Sink	Sink fluxes	100	0	100	100	100	100
AKD	AKG + dummy -> SUC + CO2.np	Net fluxes	2.89416	0.00341485	2.88027	2.91214	2.85987	2.85987
SD net	SUC <-> FUM	Net fluxes	2.89416	0.00341485	2.88027	2.91214	2.85987	2.85987
FS net	FUM <-> MAL	Net fluxes	2.89416	0.00341485	2.88027	2.91214	2.85987	2.85987
3PGA.p net	3PGA.p <-> PEP.p	Net fluxes	1e-07	2.44465e-17	-3.55271e-15	0.596123	1e-07	1e-07
PEP.p net	PEP.p <-> PYR.p	Net fluxes	9.99862e-08	2.44465e-17	-1.37934e-11	0.596123	9.99862e-08	9.99862e-08
PYR.p	PYR.p + dummy -> ACA.p + CO2.np	Net fluxes	1e-07	2.44465e-17	-7.10543e-15	0.596123	1e-07	1e-07
PYR.c	PYR.c + dummy -> ACA.c + CO2.np	Net fluxes	3.8	1.58654e-16	3.8	3.81254	3.8	3.8
ACA.c	OAA + ACA.c -> CIT	Net fluxes	3.8	1.58654e-16	3.8	3.81254	3.8	3.8
G_PEP.p	0*PEP.p -> PEP	Subcellular fluxes	1.24793e-07	0	0	92.1342	1e-07	1e-07
G_PYR.p	0*PYR.p -> PYR	Subcellular fluxes	3.79188e-07	0.0764339	3.49304e-15	Inf	3.79196e-07	9.36352e-07
G_ACA.p	0*ACA.p -> ACA	Subcellular fluxes	5.04862e-07	0.0764947	0	Inf	5.04874e-07	1.30107e-06
G_ACA.c	0*ACA.c -> ACA	Subcellular fluxes	5.04862e-07	0.0722365	0	Inf	5.04874e-07	1.30107e-06
PYRSink	PYR -> Sink	Sink fluxes	3.79188e-07	0.0764339	0	Inf	3.79196e-07	9.36352e-07
fattyacid	ACA.p -> fattyacid	Net fluxes	1e-07	2.44465e-17	0	0.596123	1e-07	1e-07
6PG	G6P.p -> 6PG.p	Net fluxes	1.64566e-07	5.23783e-18	0	1.18263	1.62882e-07	9.71218e-07
6PGS	dummy + 6PG.p -> RU5P.p + CO2.np	Net fluxes	1.64566e-07	5.23783e-18	0	1.18263	1.62882e-07	9.71218e-07
(1-G)_6PG	0*6PG.p -> 6PG	Dilution Parameters	3.0631e-07	0.0739537	-2.59289e-15	Inf	3.06321e-07	8.95705e-07
6PGSink	6PG -> Sink	Sink fluxes	3.0631e-07	0.0739537	0	Inf	3.06321e-07	8.95705e-07
SGlc net	UDPG.c <-> SGlc.c	Net fluxes	5.59854	0.0211054	5.48757	5.68374	5.81044	5.81044
SFrc net	F6P.c <-> SFrc.c	Net fluxes	5.59854	0.0211054	5.48757	5.68374	5.81044	5.81044
s6p	SGlc.c + SFrc.c -> S6P	Net fluxes	5.59854	0.0211054	5.48757	5.68374	5.81044	5.81044
G_SGlc.c	0*SGlc.c -> SGlc	Subcellular fluxes	7.88553e-07	1.42847e-06	6.41594e-07	Inf	9.43068e-07	3.81267e-06
G_SFrc.c	0*SFrc.c -> SFrc	Subcellular fluxes	0.00954347	0.012207	0	Inf	0.00941477	0.0112577
(1-G)_SGlc	0*SGlc.x -> SGlc	Dilution Parameters	6.36805e-07	1.155e-06	4.5266e-07	NaN	7.12773e-07	2.99597e-06
(1-G)_SFrc	0*SFrc.x -> SFrc	Dilution Parameters	0.00487409	0.00624214	0	4.17337e+06	0.00428496	0.0068628
SGlcSink	SGlc -> Sink	Sink fluxes	1.42536e-06	2.5828e-06	1.10103e-06	Inf	1.65708e-06	6.80347e-06
SFrcSink	SFrc -> Sink	Sink fluxes	0.0144176	0.0183989	0.0116736	Inf	0.0138005	0.0179883
CO2.np	CO2.np -> CO2	Net fluxes	9.35038	0.00772667	9.31483	9.96992	9.2728	9.2728
FBA.p exch	TP.p + TP.p <-> FBP.p	Exchange fluxes	857.087	0.047157	0	Inf	782.463	843.9
PFK.p exch	FBP.p <-> F6P.p	Exchange fluxes	124.544	0.0760989	0	Inf	80.7783	118.498
TK1 exch	TP.p + EC2 <-> X5P.p	Exchange fluxes	1.24549e-07	0	0	77.1123	1e-07	77.298
TK2 exch	S7P.p <-> R5P.p + EC2	Exchange fluxes	5.68554	0.0585232	0	22.5442	1e-07	1e-07
TK3 exch	F6P.p <-> E4P.p + EC2	Exchange fluxes	2.90245e-07	0	0	66.7186	2.90249e-07	1.1834e-06
PPE exch	X5P.p <-> RU5P.p	Exchange fluxes	436.148	0.058621	0	Inf	1e-07	123.94
PPI exch	R5P.p <-> RU5P.p	Exchange fluxes	1.68899e+06	0.0555231	560.434	Inf	1.68759e+06	1.69123e+06
GLYdil exch	GLY.p <-> GLY.x + dummyGLY	Exchange fluxes	1e-07	1.51291e-18	0	0.0200644	1.00003e-07	1.0217e-07
SERdil exch	SER.p <-> SER.x + dummySER	Exchange fluxes	1e-07	0	0	0.0501079	0.514175	0.636768
GK exch	GA.p <-> 3PGA.p	Exchange fluxes	401.645	0.0727524	0	Inf	395.902	422.374
PGI.p exch	F6P.p <-> G6P.p	Exchange fluxes	1.27481e-07	2.31651e-15	0	15.6001	9.99998e-08	1.37408e-06
PGM.p exch	G6P.p <-> G1P.p	Exchange fluxes	944286	0.0745193	0	Inf	944279	944286
FBA.c exch	TP.c + TP.c <-> FBP.c	Exchange fluxes	1.2291e-07	0	0	6.52933	11.7516	19.7512
PFK.c exch	FBP.c <-> F6P.c	Exchange fluxes	6.79968	0.0585662	2.92626	Inf	19.2865	39.7418
PGI.c exch	F6P.c <-> G6P.c	Exchange fluxes	264957	0.0796169	8.48869	Inf	253069	265995
PGM.c exch	G6P.c <-> G1P.c	Exchange fluxes	21.492	0.0622707	8.69664	Inf	24.537	44.2359
GPU exch	G1P.c <-> UDPG.c	Exchange fluxes	275967	0.085547	0	Inf	275966	275968
PGAM.c exch	3PGA.c <-> PEP.c	Exchange fluxes	41246.1	0.0830275	0	Inf	40984.3	41695.9
ACO exch	CIT <-> ICI	Exchange fluxes	4.00725	0.0829027	0	Inf	3.22491	3.95882
MDH exch	MAL <-> OAA	Exchange fluxes	2.09789	0.0584532	0	3.79027	4.96204	12.503
T_3PGA exch	3PGA.p <-> 3PGA.c	Exchange fluxes	2.82572e-07	1.73675e-18	0	26.2049	1e-07	0.00140723
T_DHAP exch	TP.p <-> TP.c	Exchange fluxes	357111	0.111932	NaN	Inf	89.5711	363439
PCR exch	GLU <-> PRO	Exchange fluxes	62723.7	0.0787428	1.30833	Inf	68645.9	101147
GS exch	GLU <-> GLN	Exchange fluxes	3.10008e-06	5.24557e-05	0	Inf	-7.71996e-07	0.0312954
TS exch	ASP <-> THR	Exchange fluxes	2.12407e-07	3.7455e-07	0	0.37765	2.19019e-07	1.20576e-06
AS exch	ASP <-> ASN	Exchange fluxes	2.36198e-07	4.12199e-07	0	0.536324	1.57446e-07	0.00503834
SD exch	SUC <-> FUM	Exchange fluxes	1e-07	0	0	Inf	1e-07	1.0677e-07
FS exch	FUM <-> MAL	Exchange fluxes	212851	0.0758828	0	Inf	210005	216429
3PGA.p exch	3PGA.p <-> PEP.p	Exchange fluxes	2.17902	0.0414513	0	0	2.17694	2.17869
PEP.p exch	PEP.p <-> PYR.p	Exchange fluxes	124267	0.0687996	0	Inf	124267	124267
SGlc exch	UDPG.c <-> SGlc.c	Exchange fluxes	0.201222	0.0734728	0	Inf	0.315891	3.00049
SFrc exch	F6P.c <-> SFrc.c	Exchange fluxes	1.81199e-07	0	0	Inf	1.78007e-07	8.23971e-07

## Sheet: Supplemental Dataset S8
Supplemental Dataset S8. Estimated flux values and 95% confidence intervals by parameter continuation and Monte Carlo analysis for net and exchange fluxes for the constrained vo/vc and forced fatty acid model. Values are absolute fluxes (µmol metabolites gFW-1 hr-1) based on the measured net CO2 uptake rate. The net flux is the difference between influx and efflux of metabolites moved in or out o…
					Parameter continuation		Monte Carlo new SE (3035 simulations)
ID	Equation	Type	Value	StdErr	LB	UB	LB	UB
CO2.t	CO2.t -> CO2	Net fluxes	130	1.03488e-15	111.826	130	114.829	130
CO2_sink	dummy -> Sink	Net fluxes	130	1.03488e-15	111.826	130	114.829	130
RUBICSO_CO2	RUBP.p + CO2 -> 3PGA.p + 3PGA.p + dummy	Net fluxes	154.202	0.018488	135.684	161.412	140.308	169.197
GAPDH.p	3PGA.p -> TP.p	Net fluxes	345.096	0.0297758	308.706	360.506	317.319	363.835
ALD	TP.p + E4P.p -> SBP	Net fluxes	61.7327	0.0144246	55.5567	65.3725	57.0811	66.4683
SBP	SBP -> S7P.p	Net fluxes	61.7327	0.0144246	55.5567	65.3725	57.0811	66.4683
FBA.p net	TP.p + TP.p <-> FBP.p	Net fluxes	71.1956	0.0306437	64.3285	76.1571	65.0342	80.0281
PFK.p net	FBP.p <-> F6P.p	Net fluxes	71.1956	0.0306437	64.3285	76.1571	65.0342	80.0281
TK1 net	TP.p + EC2 <-> X5P.p	Net fluxes	123.465	0.0288492	111.113	130.745	114.162	132.937
TK2 net	S7P.p <-> R5P.p + EC2	Net fluxes	61.7327	0.0144246	55.5567	65.3725	57.0811	66.4683
TK3 net	F6P.p <-> E4P.p + EC2	Net fluxes	61.7327	0.0144246	55.5567	65.3725	57.0811	66.4683
PPE net	X5P.p <-> RU5P.p	Net fluxes	123.465	0.0288492	111.113	130.745	114.162	132.937
PPI net	R5P.p <-> RU5P.p	Net fluxes	61.7327	0.0144246	55.5567	65.3725	57.0811	66.4683
PRK	RU5P.p -> RUBP.p	Net fluxes	185.202	0.018488	166.827	196.133	171.457	200.287
RUBISCO_O2	RUBP.p -> 3PGA.p + 2PG.p	Net fluxes	31	9.1311e-18	31	36.5691	31	33.4424
PGP	2PG.p -> GLY.p	Net fluxes	31	9.1311e-18	31	36.5691	31	33.4424
GLYdil net	GLY.p <-> GLY.x + dummyGLY	Net fluxes	0.0150689	3.55131e-05	0.00945897	0.0180639	0.00447661	0.0226128
GDC	GLY.p + GLY.p + dummy -> SER.p + CO2	Net fluxes	15.4925	1.77565e-05	15.4911	18.2799	15.4888	16.7151
SERdil net	SER.p <-> SER.x + dummySER	Net fluxes	0.0874024	0.000205982	0.0548637	0.104774	0.0259651	0.131158
SGA1	SER.p -> GA.p	Net fluxes	15.4051	0.000223739	15.3877	18.1966	15.3583	16.648
GK net	GA.p <-> 3PGA.p	Net fluxes	15.4051	0.000223739	15.3877	18.1966	15.3583	16.648
PGI.p net	F6P.p <-> G6P.p	Net fluxes	9.46289	0.0403794	7.42077	13.4882	4.38127	17.6642
PGM.p net	G6P.p <-> G1P.p	Net fluxes	9.45889	0.0224856	7.41971	11.2337	4.30646	14.9743
AGP	G1P.p -> ADPG.p	Net fluxes	9.45889	0.0224856	7.41971	11.2337	4.30646	14.9743
Starch	ADPG.p -> Starch	Net fluxes	9.45889	0.0224856	7.41971	11.2337	4.30646	14.9743
FBA.c net	TP.c + TP.c <-> FBP.c	Net fluxes	8.75337	0.0206292	5.49461	10.4931	2.60041	13.1355
PFK.c net	FBP.c <-> F6P.c	Net fluxes	8.75337	0.0206292	5.49461	10.4931	2.60041	13.1355
PGI.c net	F6P.c <-> G6P.c	Net fluxes	4.37669	0.0103146	2.74731	5.24655	1.30021	6.56776
PGM.c net	G6P.c <-> G1P.c	Net fluxes	4.37669	0.0103146	2.74731	5.24655	1.30021	6.56776
GPU net	G1P.c <-> UDPG.c	Net fluxes	4.37669	0.0103146	2.74731	5.24655	1.30021	6.56776
PGAM.c net	3PGA.c <-> PEP.c	Net fluxes	1.71321	0.0148136	1.03948	2.19029	0.550796	2.72081
PK.c	PEP.c -> PYR.c	Net fluxes	0.819057	0.0144797	0.476807	1.22819	0.257737	1.50042
ACO net	CIT <-> ICI	Net fluxes	0.769294	0.0144699	0.445229	1.17434	0.240814	1.44673
IDH	ICI + dummy -> AKG + CO2.np	Net fluxes	0.769294	0.0144699	0.445229	1.17434	0.240814	1.44673
MDH net	MAL <-> OAA	Net fluxes	0.0611465	0.0144335	-1.36779e-13	0.47143	9.99971e-08	0.782869
PPC	PEP.c + CO2.np -> OAA + dummy	Net fluxes	0.894157	0.00210727	0.561275	1.07187	0.265632	1.34179
T_3PGA net	3PGA.p <-> 3PGA.c	Net fluxes	1.71321	0.0148136	1.03948	2.19029	0.550796	2.72081
T_DHAP net	TP.p <-> TP.c	Net fluxes	17.5067	0.0412583	10.9892	20.9862	5.20083	26.2711
ALT	PYR.c -> ALA.c	Net fluxes	0.0497629	0.000117277	0.0312369	0.0596532	0.0147833	0.0746755
ASPT	OAA -> ASP	Net fluxes	0.186009	0.000438369	0.116761	0.222978	0.0552588	0.27913
GLUDH	AKG -> GLU	Net fluxes	0.708148	0.0016689	0.444514	0.848891	0.210373	1.06266
PCR net	GLU <-> PRO	Net fluxes	-7.10543e-15	0	-7.10543e-15	-7.10543e-15	-2.84217e-14	0
GS net	GLU <-> GLN	Net fluxes	-1.57652e-14	0	-1.57652e-14	-1.57652e-14	-1.64313e-14	-1.64313e-14
TS net	ASP <-> THR	Net fluxes	-1.42109e-14	0	-1.42109e-14	-1.42109e-14	-1.42109e-14	-1.42109e-14
AS net	ASP <-> ASN	Net fluxes	-5.77316e-15	0	-5.77316e-15	-5.77316e-15	-1.37668e-14	-1.37668e-14
G_3PGA.p	0*3PGA.p -> 3PGA	Subcellular fluxes	56.555	0.05459	0	85.6116	1e-07	99.6714
G_3PGA.c	0*3PGA.c -> 3PGA	Subcellular fluxes	40.9666	0.0357439	11.463	99.5129	1e-07	100
G_DHAP.p	0*TP.p -> TP	Subcellular fluxes	1.14143e-07	3.37421e-18	0	69.6751	1e-07	98.1087
G_DHAP.c	0*TP.c -> TP	Subcellular fluxes	96.2879	0.0293334	38.4795	98.4337	1e-07	100
G_F6P.p	0*F6P.p -> F6P	Subcellular fluxes	14.9537	0.0585699	0	45.2182	1e-07	53.0218
G_F6P.c	0*F6P.c -> F6P	Subcellular fluxes	71.993	0.0412526	41.0219	89.2792	32.7307	91.3087
G_FBP.p	0*FBP.p -> FBP	Subcellular fluxes	1.14143e-07	1.23501e-17	0	63.2449	1e-07	80.8645
G_FBP.c	0*FBP.c -> FBP	Subcellular fluxes	87.777	0.0293045	24.6446	90.1604	0.00513391	94.3387
G_G1P.p	0*G1P.p -> G1P	Subcellular fluxes	2.55758	0.0801514	0	NaN	2.55758	2.55758
G_G1P.c	0*G1P.c -> G1P	Subcellular fluxes	35.579	0.0585223	0	NaN	35.579	35.579
G_G6P.p	0*G6P.p -> G6P	Subcellular fluxes	20.3263	0.0587218	0	50.9588	1e-07	62.7493
G_G6P.c	0*G6P.c -> G6P	Subcellular fluxes	65.2747	0.0415384	33.6365	88.1681	19.809	90.719
G_RU5P.p	0*RU5P.p -> P5P	Subcellular fluxes	38.6464	0.0586774	0	92.5752	1e-07	95.1859
G_X5P.p	0*X5P.p -> P5P	Subcellular fluxes	53.7382	0.0415117	0	93.402	1e-07	97.2257
G_R5P.p	0*R5P.p -> R5P	Subcellular fluxes	92.0761	0.0414993	90.4911	93.8659	86.5836	97.3934
G_GA.p	0*GA.p -> GA	Subcellular fluxes	50	0.0568671	0	100	50	50
G_SER.p	0*SER.p -> SER	Subcellular fluxes	100	0	95.7549	100	89.1461	100
G_GLY.p	0*GLY.p -> GLY	Subcellular fluxes	90.185	0.04148	87.8838	92.0659	84.4708	95.8226
G_RUBP.p	0*RUBP.p -> RUBP	Subcellular fluxes	98.7899	0.0414959	97.3315	100	93.9106	100
G_S7P.p	0*S7P.p -> S7P	Subcellular fluxes	97.3111	0.0414537	95.8341	98.7101	93.2125	100
G_2PG.p	0*2PG.p -> 2PG	Subcellular fluxes	97.7374	0.0415106	95.9412	99.8085	92.0952	100
G_ADPG.p	0*ADPG.p -> ADPG	Subcellular fluxes	95.4853	0.0414652	93.825	97.3926	90.2311	100
G_PEP.c	0*PEP.c -> PEP	Subcellular fluxes	73.2572	0.0586904	11.1635	83.0719	1e-07	94.5775
G_UDPG.c	0*UDPG.c -> UDPG	Subcellular fluxes	82.3955	0.0414274	79.9286	85.2977	75.4963	92.5239
G_ALA.c	0*ALA.c -> ALA	Subcellular fluxes	73.5563	0.0415416	70.4517	77.5376	63.699	86.496
(1-G)_GA	0*GA.x -> GA	Dilution Parameters	50	0.0568671	0	100	50	50
(1-G)_SER	0*SER.x -> SER	Dilution Parameters	1.09672e-07	0	0	4.24507	1.08238e-07	10.8539
(1-G)_GLY	0*GLY.x -> GLY	Dilution Parameters	9.81504	0.04148	7.93412	12.1162	4.17738	15.5292
(1-G)_R5P	0*R5P.x -> R5P	Dilution Parameters	7.92393	0.0414993	6.13408	9.50888	2.60658	13.4164
(1-G)_G1P	0*G1P.x -> G1P	Dilution Parameters	61.8635	0.0547666	0	NaN	61.8635	61.8635
(1-G)_RUBP	0*RUBP.x -> RUBP	Dilution Parameters	1.21014	0.0414959	0	2.66853	1e-07	6.08942
(1-G)_3PGA	0*3PGA.x -> 3PGA	Dilution Parameters	2.47839	0.0414858	0.719945	4.20937	1e-07	7.69296
(1-G)_TP	0*TP.x -> TP	Dilution Parameters	3.71211	0.0293334	1.55584	5.53375	1e-07	8.80482
(1-G)_F6P	0*F6P.x -> F6P	Dilution Parameters	13.0533	0.0415061	10.5431	15.3927	5.66692	19.6925
(1-G)_FBP	0*FBP.x -> FBP	Dilution Parameters	12.223	0.0293045	9.59811	14.549	4.76295	19.9702
(1-G)_G6P	0*G6P.x -> G6P	Dilution Parameters	14.399	0.0415258	11.7491	16.7076	6.79824	21.8095
(1-G)_RU5P	0*RU5P.x -> P5P	Dilution Parameters	7.61534	0.0414819	5.78687	9.23266	1.98487	13.0902
(1-G)_S7P	0*S7P.x -> S7P	Dilution Parameters	2.68893	0.0414537	1.28992	4.1659	1e-07	6.78753
(1-G)_2PG	0*2PG.x -> 2PG	Dilution Parameters	2.26256	0.0415106	0.191475	4.05884	1e-07	7.90479
(1-G)_ADPG	0*ADPG.x -> ADPG	Dilution Parameters	4.51474	0.0414652	2.60745	6.17499	1e-07	9.76891
(1-G)_PEP	0*PEP.x -> PEP	Dilution Parameters	7.49177	0.0414715	5.08138	10.5606	1e-07	14.2077
(1-G)_UDPG	0*UDPG.x -> UDPG	Dilution Parameters	17.6045	0.0414274	14.7023	20.0714	7.4761	24.5037
(1-G)_ALA	0*ALA.x -> ALA	Dilution Parameters	26.4437	0.0415416	22.4624	29.5483	13.504	36.301
PGASink	3PGA -> Sink	Sink fluxes	100	0	100	100	100	100
DHAPSink	TP -> Sink	Sink fluxes	100	0	100	100	100	100
F6PSink	F6P -> Sink	Sink fluxes	100	0	100	100	100	100
FBPSink	FBP -> Sink	Sink fluxes	100	0	100	100	100	100
G1PSink	G1P -> Sink	Sink fluxes	100	0	100	100	100	100
G6PSink	G6P -> Sink	Sink fluxes	100	0	100	100	100	100
P5PSink	P5P -> Sink	Sink fluxes	100	0	100	100	100	100
R5PSink	R5P -> Sink	Sink fluxes	100	0	100	100	100	100
GASink	GA -> Sink	Sink fluxes	100	0	100	100	100	100
SERSink	SER -> Sink	Sink fluxes	100	0	100	100	100	100
GLYSink	GLY -> Sink	Sink fluxes	100	0	100	100	100	100
RUBPSink	RUBP -> Sink	Sink fluxes	100	0	100	100	100	100
S7PSink	S7P -> Sink	Sink fluxes	100	0	100	100	100	100
2PGSink	2PG -> Sink	Sink fluxes	100	0	100	100	100	100
ADPGSink	ADPG -> Sink	Sink fluxes	100	0	100	100	100	100
PEPSink	PEP -> Sink	Sink fluxes	100	0	100	100	100	100
UDPGSink	UDPG -> Sink	Sink fluxes	100	0	100	100	100	100
ALASink	ALA -> Sink	Sink fluxes	100	0	100	100	100	100
S6Pout-LL	S6P + 0.1618*GLU + 0.0425*ASP + 0.01137*ALA.c + 0.003443*dummyGLY + 0.01997*dummySER -> Sink	Net fluxes	4.37669	0.0103146	2.74731	5.24655	1.30021	6.56776
(1-G)_E4P	0*E4P.x -> E4P	Dilution Parameters	13.2761	0.0415032	11.3206	14.9655	6.35063	18.6963
G_E4P.p	0*E4P.p -> E4P	Subcellular fluxes	86.7239	0.0415032	85.0345	88.6794	81.3037	93.6494
E4PSink	E4P -> Sink	Sink fluxes	100	0	100	100	100	100
AKD	AKG + dummy -> SUC + CO2.np	Net fluxes	0.0611465	0.0144335	-4.44089e-15	0.47143	9.99971e-08	0.782869
SD net	SUC <-> FUM	Net fluxes	0.0611465	0.0144335	-1.02141e-14	0.47143	9.99971e-08	0.782869
FS net	FUM <-> MAL	Net fluxes	0.0611465	0.0144335	0	0.47143	9.99971e-08	0.782869
3PGA.p net	3PGA.p <-> PEP.p	Net fluxes	8	5.23537e-18	8	13.7731	8	21.9763
PEP.p net	PEP.p <-> PYR.p	Net fluxes	8	5.23537e-18	8	13.7731	8	21.9763
PYR.p	PYR.p + dummy -> ACA.p + CO2.np	Net fluxes	8	5.23537e-18	8	13.7731	8	21.9763
PYR.c	PYR.c + dummy -> ACA.c + CO2.np	Net fluxes	0.769294	0.0144699	0.445229	1.17434	0.240814	1.44673
ACA.c	OAA + ACA.c -> CIT	Net fluxes	0.769294	0.0144699	0.445229	1.17434	0.240814	1.44673
G_PEP.p	0*PEP.p -> PEP	Subcellular fluxes	19.2511	0.0415527	8.55579	79.4747	1e-07	92.0573
G_PYR.p	0*PYR.p -> PYR	Subcellular fluxes	3.78932e-07	0.0495839	-7.6017e-15	Inf	3.78932e-07	8.02988e-07
G_ACA.p	0*ACA.p -> ACA	Subcellular fluxes	5.04887e-07	0.0503431	0	Inf	5.04887e-07	1.10051e-06
G_ACA.c	0*ACA.c -> ACA	Subcellular fluxes	5.04887e-07	0.0502268	0	Inf	5.04887e-07	1.10051e-06
PYRSink	PYR -> Sink	Sink fluxes	3.78932e-07	0.0495839	0	Inf	3.78932e-07	8.02988e-07
fattyacid	ACA.p -> fattyacid	Net fluxes	8	5.23537e-18	8	13.7731	8	21.9763
6PG	G6P.p -> 6PG.p	Net fluxes	0.00399899	0.034398	7.10543e-15	3.56604	1e-07	6.05618
6PGS	dummy + 6PG.p -> RU5P.p + CO2.np	Net fluxes	0.00399899	0.034398	0	3.56604	1e-07	6.05618
(1-G)_6PG	0*6PG.p -> 6PG	Dilution Parameters	3.04543e-07	0.0503263	-1.54641e-15	Inf	3.04543e-07	7.5999e-07
6PGSink	6PG -> Sink	Sink fluxes	3.04543e-07	0.0503263	0	Inf	3.04543e-07	7.5999e-07
SGlc net	UDPG.c <-> SGlc.c	Net fluxes	4.37669	0.0103146	2.74731	5.24655	1.30021	6.56776
SFrc net	F6P.c <-> SFrc.c	Net fluxes	4.37669	0.0103146	2.74731	5.24655	1.30021	6.56776
s6p	SGlc.c + SFrc.c -> S6P	Net fluxes	4.37669	0.0103146	2.74731	5.24655	1.30021	6.56776
G_SGlc.c	0*SGlc.c -> SGlc	Subcellular fluxes	6.88593e-07	1.68121e-06	5.58154e-07	Inf	3.76847e-07	4.74114e-06
G_SFrc.c	0*SFrc.c -> SFrc	Subcellular fluxes	0.00919803	0.0111057	0	Inf	0.00654779	0.0348569
(1-G)_SGlc	0*SGlc.x -> SGlc	Dilution Parameters	5.4545e-07	1.33068e-06	0	Inf	1.38885e-07	4.58405e-06
(1-G)_SFrc	0*SFrc.x -> SFrc	Dilution Parameters	0.00464997	0.00563225	0	4.17751e+06	1e-07	0.0141582
SGlcSink	SGlc -> Sink	Sink fluxes	1.23404e-06	3.01146e-06	9.50295e-07	Inf	5.30602e-07	9.80476e-06
SFrcSink	SFrc -> Sink	Sink fluxes	0.013848	0.0166858	0.0111422	Inf	0.00771676	0.0451536
CO2.np	CO2.np -> CO2	Net fluxes	9.60373	0.0187182	8.89631	15.2554	8.65066	24.6772
FBA.p exch	TP.p + TP.p <-> FBP.p	Exchange fluxes	1031.64	0.0393293	0	Inf	620.526	15946.8
PFK.p exch	FBP.p <-> F6P.p	Exchange fluxes	488.309	0.050765	2.81425e-07	Inf	9.99964e-08	10320.8
TK1 exch	TP.p + EC2 <-> X5P.p	Exchange fluxes	4.03307e-05	0	0	56.5591	1e-07	450228
TK2 exch	S7P.p <-> R5P.p + EC2	Exchange fluxes	1.15162e-07	0	0	13.1062	1e-07	56.4864
TK3 exch	F6P.p <-> E4P.p + EC2	Exchange fluxes	6.87546e-06	0	0	54.4746	1.00781e-07	5501.7
PPE exch	X5P.p <-> RU5P.p	Exchange fluxes	64.1164	0.0415586	0	996.559	1e-07	380926
PPI exch	R5P.p <-> RU5P.p	Exchange fluxes	1.67906e+06	0.0468717	627.634	Inf	1.66159e+06	1.75077e+06
GLYdil exch	GLY.p <-> GLY.x + dummyGLY	Exchange fluxes	0.569319	0.0367208	0	0.939944	1e-07	1.55657
SERdil exch	SER.p <-> SER.x + dummySER	Exchange fluxes	2.05454	0.0382688	1.46909	2.61022	0.531532	3.16461
GK exch	GA.p <-> 3PGA.p	Exchange fluxes	382.9	0.0518044	0	Inf	369.84	406.386
PGI.p exch	F6P.p <-> G6P.p	Exchange fluxes	1.14698e-07	0.0579136	0	Inf	9.9994e-08	57.3442
PGM.p exch	G6P.p <-> G1P.p	Exchange fluxes	944278	0.0557864	0	Inf	942814	947823
FBA.c exch	TP.c + TP.c <-> FBP.c	Exchange fluxes	0.604121	0.0501465	0	11.2579	1e-07	443.26
PFK.c exch	FBP.c <-> F6P.c	Exchange fluxes	4.99112	0.041512	1.47885	Inf	1e-07	128327
PGI.c exch	F6P.c <-> G6P.c	Exchange fluxes	242628	0.0526605	5.71158	Inf	183259	307753
PGM.c exch	G6P.c <-> G1P.c	Exchange fluxes	16.135	0.0423217	6.07779	Inf	3.80927	264720
GPU exch	G1P.c <-> UDPG.c	Exchange fluxes	275961	0.0536571	0	Inf	275959	275965
PGAM.c exch	3PGA.c <-> PEP.c	Exchange fluxes	15431.4	0.0546969	0	Inf	574.059	117476
ACO exch	CIT <-> ICI	Exchange fluxes	0.0368558	0.0353004	0	Inf	1e-07	0.768801
MDH exch	MAL <-> OAA	Exchange fluxes	2.03026	0.0435837	0	3.10977	9.99997e-08	6.55093
T_3PGA exch	3PGA.p <-> 3PGA.c	Exchange fluxes	1.21656e-07	3.93205e-18	0	106.196	1e-07	2.25907
T_DHAP exch	TP.p <-> TP.c	Exchange fluxes	1.14707e-07	5.30641e-15	0	323.927	9.9983e-08	148.221
PCR exch	GLU <-> PRO	Exchange fluxes	42.3974	0.0584667	0	Inf	0.0419301	48271.4
GS exch	GLU <-> GLN	Exchange fluxes	1.28523e-06	1.72928e-05	0	Inf	2.01008e-08	0.213359
TS exch	ASP <-> THR	Exchange fluxes	1.3954e-07	3.03882e-07	0	0.873944	-6.40781e-07	4.54019e-06
AS exch	ASP <-> ASN	Exchange fluxes	6.71152e-07	1.00562e-06	0	1.35788	-9.41382e-07	0.435414
SD exch	SUC <-> FUM	Exchange fluxes	0.00146382	0.0522406	0	Inf	0.00146234	0.00146597
FS exch	FUM <-> MAL	Exchange fluxes	5.69474e-07	1.67663e-16	0	Inf	9.9997e-08	0.0483676
3PGA.p exch	3PGA.p <-> PEP.p	Exchange fluxes	0.0620117	0.0137844	0	6.08644	1e-07	8.46531
PEP.p exch	PEP.p <-> PYR.p	Exchange fluxes	138638	0.0499104	4.60267	Inf	104403	200750
SGlc exch	UDPG.c <-> SGlc.c	Exchange fluxes	1.08756	0.0470251	0	Inf	1e-07	3.9594
SFrc exch	F6P.c <-> SFrc.c	Exchange fluxes	1.18211e-07	0	0	Inf	1e-07	3.17698

## Sheet: Supplemental Dataset S9
Supplemental Dataset S9. Abbreviations for metabolites and reactions
Abbreviation	Definition
2PG	2-phosphoglycolate
3PGA	3-phosphoglycerate
ACA	acetyl-CoA
acetyl-CoA	acetyl-coenzyme A
ADPG	adenosine diphosphate glucose
AGP	ADP-glucose phosphorylase
AKG	α-ketoglutarate
ALA	alanine
ALD	aldolase
ALT	alanine transaminase
AS	asparagine synthase
ASN	asparagine
ASP	aspartate
ASPT	aspartate transaminase
C3 cycle	Calvin–Benson–Bassham cycle
CIT	citrate
CO2	carbon dioxide
CS	citrate synthase
DOF	degrees of freedom
E4P	erythrose-4-phosphate
EC2	transketolase-bound-2-carbon-fragment
ESI	electrospray ionization
F6P	fructose-6-phosphate
FBA	fructose-bisphosphate aldolase
FBP	fructose-1,6-bisphosphatase
FUM	fumarate
FVCB	Farquhar, von Caemmerer and Berry
G1P	glucose-1-phosphate
G6P	glucose-6-phosphate
G6PDH	glucose-6-phosphate dehydrogenase
GA	glycerate
GAPDH	glyceraldehyde-3-phosphate dehydrogenase
GC-MS	gas chromatography-mass spectrometry
GDC	glycine decarboxylase
GK	glycerate kinase
GLN	glutamine
GLY	glycine
GPU	UDP-glucose pyrophosphorylase
GS	glutamine synthetase
ICI	isocitrate
IDH	isocitrate dehydrogenase
INST-MFA	isotopically nonstationary metabolic flux analysis
LC-MS/MS	liquid chromatography-tandem mass spectrometry
MAL	malate
M1P	mannose 1-phosphate
MDH	malate dehydrogenase
ME	malic enzyme
MFA	metabolic flux analysis
MID	mass isotopologue distribution
MRM	multiple reaction monitoring
netA	net CO2 assimilation
OAA	oxaloacetate
OPP	oxidative pentose phosphate
PCR	pyrroline-5-carboxylate reductase
PDH	pyruvate dehydrogenase
PEP	phosphoenolpyruvate
PFP	phosphofructokinase pyrophosphate
PGAM	phosphoglycerate mutase
PGI	phosphoglucose isomerase
PGM	phosphoglucomutase
PGP	phosphoglycolate phosphatase
PK	pyruvate kinase
PPC	phosphoenolypyruvate carboxylase
PPE	phosphopentose epimerase
PPI	phosphopentose isomerase
PRK	phosphoribulokinase
PRO	proline
PYR	pyruvate
R5P	ribose-5-phosphate
RL	respiration in the light
RU5P	ribulose-5-phosphate
RUBISCO_CO2	ribulose-1,5-bisphosphate carboxylase (oxygenase)
RUBISCO_O2	ribulose-1,5-bisphosphate (carboxylase) oxygenase
RUBP	ribulose-1,5-bisophosphate
S6P	sucrose-6-phosphate
S7P	sedoeheptulose-7-phosphate
SBP	sedoheptulose-1,7-bisophosphate
SBPase	sedoheptulose-1,7-bisphosphatase
SCA	succinyl-CoA
SER	serine
SFrc	sucrose fructosyl moiety
SGA1	serine:glyoxylate aminotransferase
SGlc	sucrose glucosyl moiety
SIM	selected ion monitoring
SPS	sucrose-phosphate synthase
SRES	squared residual
SS	starch synthase
SSR	sum-of-squared residuals
SUC	succinate
T_3PGA	3PGA transporter
T_TP	TP transporter
TBDMS	tert-butyldimethylsilyl
TCA	tricarboxylic acid
THR	threonine
TK1	transketolase
TMS	trimethylsilyl
TP	triose phosphate
TS	threonine synthase
UDPG	uridine diphosphate glucose
vc	velocity of rates of carboxylation
vo	velocity of rates of oxygenation
Vpr	photorespiratory CO2 release
X5P	xylulose-5-phosphate
